# Supplementary material for: Long-Read Sequencing of Chicken Transcripts and Identification of New Transcript Isoforms
Source: PLoS One. 2014 Apr 15;9(4):e94650. doi: 10.1371/journal.pone.0094650 (PMC3988055; doi:10.1371/journal.pone.0094650)
Supplement: File S1 — A bed formatted file containing the galGal4 locations of isoforms for gene regions not found in the current Ensembl annotation. (BED) [file pone.0094650.s001.bed]

chr1	650527	652496	iso_7	1000	+	650527	652496	0,0,0	3	122,118,33	0,973,1936
chr1	651727	653376	iso_8	1000	+	651727	653376	0,0,0	4	91,121,126,135	0,736,1264,1514
chr1	731388	734459	iso_10	1000	+	731388	734459	0,0,0	3	54,64,456	0,842,2615
chr1	731388	734513	iso_9	1000	+	731388	734513	0,0,0	3	54,55,514	0,842,2611
chr1	731399	734513	iso_11	1000	+	731399	734513	0,0,0	3	50,55,514	0,831,2600
chr1	3137035	3137425	iso_19	1000	+	3137035	3137425	0,0,0	2	34,225	0,165
chr1	5561606	5564364	iso_26	1000	+	5561606	5564364	0,0,0	2	157,2068	0,690
chr1	5590693	5603041	iso_27	1000	+	5590693	5603041	0,0,0	3	295,84,383	0,11603,11965
chr1	13548597	13573064	iso_48	1000	-	13548597	13573064	0,0,0	2	242,83	0,24384
chr1	16672633	16677438	iso_73	1000	-	16672633	16677438	0,0,0	3	2477,163,181	0,3520,4624
chr1	30025393	30030771	iso_109	1000	-	30025393	30030771	0,0,0	3	3077,122,156	0,4679,5222
chr1	30686516	30692684	iso_111	1000	-	30686516	30692684	0,0,0	3	1142,64,147	0,5169,6021
chr1	30690671	30692684	iso_8821	1000	-	30690671	30692684	0,0,0	3	290,64,147	0,1014,1866
chr1	45855804	45877531	iso_173	1000	+	45855804	45877531	0,0,0	14	1011,127,156,109,106,96,142,198,209,186,107,187,78,204	0,1899,2532,3884,5852,6694,7279,10188,11936,14963,16509,17442,18942,21523
chr1	47778457	47779340	iso_186	1000	+	47778457	47779340	0,0,0	3	23,67,590	0,100,293
chr1	47780522	47782948	iso_187	1000	-	47780522	47782948	0,0,0	3	837,110,114	0,1520,2312
chr1	51580674	51581437	iso_237	1000	+	51580674	51581437	0,0,0	2	275,38	0,725
chr1	51858452	51868612	iso_239	1000	+	51858452	51868612	0,0,0	2	373,558	0,9602
chr1	56775807	56778396	iso_266	1000	-	56775807	56778396	0,0,0	3	22,152,97	0,649,2492
chr1	56778381	56780240	iso_267	1000	-	56778381	56780240	0,0,0	3	49,76,94	0,538,1765
chr1	56781348	56784285	iso_268	1000	-	56781348	56784285	0,0,0	3	42,136,268	0,522,2669
chr1	56960175	56969854	iso_8280	1000	+	56960175	56969854	0,0,0	8	27,107,127,121,86,125,60,52	0,642,1605,2050,2628,3692,5030,9627
chr1	56975156	56976993	iso_271	1000	+	56975156	56976993	0,0,0	3	153,138,99	0,935,1738
chr1	57069326	57070145	iso_9218	1000	+	57069326	57070145	0,0,0	4	154,145,121,81	0,235,452,738
chr1	57069326	57070145	iso_8553	1000	+	57069326	57070145	0,0,0	3	154,338,81	0,235,738
chr1	58551173	58557383	iso_284	1000	-	58551173	58557383	0,0,0	3	482,1860,116	0,682,6094
chr1	58551173	58557383	iso_8896	1000	-	58551173	58557383	0,0,0	3	482,102,116	0,2440,6094
chr1	58551173	58557383	iso_283	1000	-	58551173	58557383	0,0,0	3	482,54,116	0,2488,6094
chr1	65489494	65502101	iso_8447	1000	+	65489494	65502101	0,0,0	5	150,92,179,82,2559	0,4061,5851,8587,10048
chr1	65489494	65502101	iso_333	1000	+	65489494	65502101	0,0,0	4	150,1969,82,2559	0,4061,8587,10048
chr1	71272575	71353763	iso_9134	1000	+	71272575	71353763	0,0,0	5	433,166,92,112,182	0,20437,41600,55851,81006
chr1	71379977	71381126	iso_368	1000	+	71379977	71381126	0,0,0	3	170,133,166	0,332,983
chr1	72716501	72724508	iso_382	1000	+	72716501	72724508	0,0,0	3	448,79,2495	0,1095,5512
chr1	72767392	72840273	iso_383	1000	+	72767392	72840273	0,0,0	6	110,93,69,177,114,1872	0,23112,23378,25095,34133,71009
chr1	72767392	72840273	iso_384	1000	+	72767392	72840273	0,0,0	5	110,93,69,177,1872	0,23112,23378,25095,71009
chr1	75097038	75104750	iso_399	1000	-	75097038	75104750	0,0,0	2	268,193	0,7519
chr1	75097038	75104750	iso_400	1000	-	75097038	75104750	0,0,0	3	268,215,193	0,5002,7519
chr1	75123469	75142555	iso_8663	1000	+	75123469	75142555	0,0,0	3	1619,122,1776	0,16868,17310
chr1	75497689	75500966	iso_416	1000	+	75497689	75500966	0,0,0	3	290,181,1713	0,696,1564
chr1	75560731	75562254	iso_417	1000	+	75560731	75562254	0,0,0	3	92,215,89	0,685,1434
chr1	75564120	75564825	iso_418	1000	+	75564120	75564825	0,0,0	3	137,42,95	0,229,610
chr1	76658765	76661579	iso_443	1000	+	76658765	76661579	0,0,0	4	273,82,65,972	0,1023,1269,1842
chr1	76658765	76661579	iso_444	1000	+	76658765	76661579	0,0,0	4	273,86,65,972	0,1023,1269,1842
chr1	76658765	76661579	iso_442	1000	+	76658765	76661579	0,0,0	4	273,86,62,972	0,1023,1272,1842
chr1	76658766	76661579	iso_446	1000	+	76658766	76661579	0,0,0	4	277,86,62,972	0,1022,1271,1841
chr1	76658766	76661579	iso_445	1000	+	76658766	76661579	0,0,0	4	277,82,65,972	0,1022,1268,1841
chr1	76758742	76760079	iso_453	1000	+	76758742	76760079	0,0,0	3	43,113,240	0,129,1097
chr1	76760060	76766696	iso_454	1000	+	76760060	76766696	0,0,0	5	33,128,137,223,318	0,126,5270,5860,6318
chr1	77804810	77813596	iso_491	1000	-	77804810	77813596	0,0,0	3	44,59,131	0,8351,8655
chr1	77843924	77846935	iso_493	1000	-	77843924	77846935	0,0,0	3	235,109,27	0,1318,2984
chr1	77940787	77943635	iso_496	1000	-	77940787	77943635	0,0,0	3	139,210,260	0,2224,2588
chr1	79651417	79674486	iso_519	1000	+	79651417	79674486	0,0,0	3	125,201,57	0,20910,23012
chr1	81959529	81992555	iso_525	1000	+	81959529	81992555	0,0,0	2	59,138	0,32888
chr1	83605856	83611735	iso_542	1000	-	83605856	83611735	0,0,0	3	827,146,245	0,5071,5634
chr1	87659910	87672275	iso_577	1000	+	87659910	87672275	0,0,0	4	52,82,63,1252	0,1144,10504,11113
chr1	90756595	90759276	iso_587	1000	+	90756595	90759276	0,0,0	2	181,29	0,2652
chr1	90759303	90779711	iso_588	1000	+	90759303	90779711	0,0,0	3	94,131,117	0,20012,20291
chr1	94350797	94357914	iso_608	1000	-	94350797	94357914	0,0,0	3	21,95,119	0,3396,6998
chr1	94444248	94449175	iso_609	1000	-	94444248	94449175	0,0,0	3	743,225,1547	0,1720,3380
chr1	94444680	94447759	iso_610	1000	-	94444680	94447759	0,0,0	2	339,1791	0,1288
chr1	97091690	97110370	iso_9099	1000	+	97091690	97110370	0,0,0	4	143,176,97,41	0,9603,9878,18639
chr1	98450600	98482356	iso_616	1000	+	98450600	98482356	0,0,0	3	214,121,2930	0,17958,28826
chr1	104283681	104319918	iso_644	1000	+	104283681	104319918	0,0,0	8	78,197,124,153,144,81,90,440	0,14231,17477,20453,29868,33581,34322,35797
chr1	104693341	104700704	iso_8526	1000	-	104693341	104700704	0,0,0	6	1387,95,58,93,68,177	0,1470,3646,4334,5533,7186
chr1	104693341	104704578	iso_9264	1000	-	104693341	104704578	0,0,0	8	1387,95,58,93,68,113,176,65	0,1470,3646,4334,5533,6358,7186,11172
chr1	104693341	104704578	iso_8877	1000	-	104693341	104704578	0,0,0	8	1387,95,58,93,68,103,176,65	0,1470,3646,4334,5533,6358,7186,11172
chr1	104977568	104978718	iso_668	1000	+	104977568	104978718	0,0,0	2	48,204	0,946
chr1	105221204	105230561	iso_8673	1000	+	105221204	105230561	0,0,0	5	87,62,116,180,193	0,458,5619,7243,9164
chr1	105221204	105230561	iso_669	1000	+	105221204	105230561	0,0,0	4	87,116,180,193	0,5619,7243,9164
chr1	105221329	105230561	iso_670	1000	+	105221329	105230561	0,0,0	5	22,62,116,180,193	0,333,5494,7118,9039
chr1	106374510	106378520	iso_676	1000	-	106374510	106378520	0,0,0	4	568,119,73,387	0,1449,2096,3623
chr1	114144259	114215374	iso_715	1000	+	114144259	114215374	0,0,0	5	137,119,182,189,99	0,12873,54617,70512,71016
chr1	117650530	117662669	iso_727	1000	+	117650530	117662669	0,0,0	3	108,137,168	0,9920,11971
chr1	117906235	117913099	iso_734	1000	+	117906235	117913099	0,0,0	3	14,113,181	0,349,6683
chr1	118127304	118207526	iso_735	1000	+	118127304	118207526	0,0,0	3	106,45,592	0,2587,79630
chr1	121022267	121022928	iso_752	1000	-	121022267	121022928	0,0,0	3	68,157,74	0,189,587
chr1	121022906	121023822	iso_753	1000	-	121022906	121023822	0,0,0	3	101,110,18	0,586,898
chr1	123446938	123451108	iso_768	1000	-	123446938	123451108	0,0,0	3	1075,48,509	0,1161,3661
chr1	126243800	126272523	iso_778	1000	+	126243800	126272523	0,0,0	2	188,23	0,28700
chr1	126248811	126272523	iso_780	1000	+	126248811	126272523	0,0,0	3	128,160,23	0,21611,23689
chr1	126248811	126290030	iso_781	1000	+	126248811	126290030	0,0,0	3	128,84,251	0,23689,40968
chr1	131661213	131663544	iso_794	1000	-	131661213	131663544	0,0,0	3	706,84,205	0,1874,2126
chr1	134561821	134562797	iso_816	1000	+	134561821	134562797	0,0,0	3	18,62,172	0,304,804
chr1	135635076	135732614	iso_9092	1000	+	135635076	135732614	0,0,0	12	218,68,112,153,231,146,193,91,210,179,176,273	0,1740,2292,2939,3646,4137,4965,5722,6590,96511,96782,97265
chr1	135645485	135735112	iso_819	1000	+	135645485	135735112	0,0,0	2	152,357	0,89270
chr1	135726326	135732614	iso_820	1000	+	135726326	135732614	0,0,0	9	118,231,146,193,91,210,179,176,273	0,670,1161,1989,2746,3719,5261,5532,6015
chr1	135733985	135735112	iso_821	1000	+	135733985	135735112	0,0,0	3	104,84,357	0,195,770
chr1	151520095	151521542	iso_858	1000	-	151520095	151521542	0,0,0	2	1080,123	0,1324
chr1	160963678	160965686	iso_878	1000	-	160963678	160965686	0,0,0	2	561,104	0,1904
chr1	169567987	169587014	iso_924	1000	-	169567987	169587014	0,0,0	5	1591,83,60,80,197	0,3929,9414,15600,18830
chr1	173802472	173804397	iso_950	1000	+	173802472	173804397	0,0,0	3	40,46,152	0,728,1773
chr1	174437999	174441720	iso_956	1000	-	174437999	174441720	0,0,0	3	500,491,23	0,1717,3698
chr1	174458305	174488220	iso_958	1000	-	174458305	174488220	0,0,0	3	1077,82,44	0,26324,29871
chr1	176364955	176365749	iso_976	1000	+	176364955	176365749	0,0,0	2	13,540	0,254
chr1	178525375	178529934	iso_989	1000	-	178525375	178529934	0,0,0	3	249,124,134	0,1290,4425
chr1	184725645	184726462	iso_1008	1000	-	184725645	184726462	0,0,0	2	498,23	0,794
chr1	185090611	185092067	iso_1021	1000	-	185090611	185092067	0,0,0	3	100,172,379	0,247,1077
chr10	444801	450072	iso_1109	1000	+	444801	450072	0,0,0	3	108,126,10	0,3733,5261
chr10	1307932	1314654	iso_1122	1000	+	1307932	1314654	0,0,0	3	30,234,19	0,5540,6703
chr10	1897099	1898922	iso_1128	1000	+	1897099	1898922	0,0,0	4	72,78,49,655	0,512,886,1168
chr10	2332836	2335298	iso_1134	1000	-	2332836	2335298	0,0,0	3	21,108,155	0,799,2307
chr10	2356579	2387989	iso_1135	1000	-	2356579	2387989	0,0,0	3	79,119,27	0,30474,31383
chr10	3409419	3412399	iso_1145	1000	+	3409419	3412399	0,0,0	3	1122,81,1128	0,1286,1852
chr10	3612034	3615782	iso_1150	1000	-	3612034	3615782	0,0,0	2	190,21	0,3727
chr10	3643779	3647733	iso_8691	1000	+	3643779	3647733	0,0,0	4	92,109,111,299	0,168,2470,3655
chr10	6870640	6877632	iso_1186	1000	+	6870640	6877632	0,0,0	2	153,2937	0,4055
chr10	7515817	7521235	iso_9456	1000	+	7515817	7521235	0,0,0	4	151,114,73,64	0,3405,4647,5354
chr10	7515817	7521805	iso_9448	1000	+	7515817	7521805	0,0,0	5	151,114,73,64,90	0,3405,4647,5354,5898
chr10	7515817	7525152	iso_8596	1000	+	7515817	7525152	0,0,0	6	151,114,73,64,86,2100	0,3405,4647,5354,5898,7235
chr10	8372285	8393384	iso_1200	1000	+	8372285	8393384	0,0,0	10	187,137,42,77,144,92,49,97,167,2004	0,3453,5253,5938,11281,14530,14745,17261,18275,19095
chr10	8372285	8393384	iso_1201	1000	+	8372285	8393384	0,0,0	11	187,137,42,77,133,144,92,49,97,167,2004	0,3453,5253,5938,7479,11281,14530,14745,17261,18275,19095
chr10	9459529	9540985	iso_1210	1000	-	9459529	9540985	0,0,0	3	39,118,74	0,1267,81382
chr10	10221785	10228083	iso_8543	1000	+	10221785	10228083	0,0,0	4	772,175,102,2733	0,2218,2840,3565
chr10	10562746	10565419	iso_1230	1000	+	10562746	10565419	0,0,0	3	49,282,739	0,1449,1934
chr10	11719668	11727248	iso_1243	1000	+	11719668	11727248	0,0,0	4	50,181,118,400	0,1650,4452,7180
chr10	14100271	14111776	iso_1260	1000	+	14100271	14111776	0,0,0	4	72,80,57,1208	0,773,4753,10297
chr10	14642188	14646267	iso_1264	1000	+	14642188	14646267	0,0,0	3	52,123,72	0,328,4007
chr10	14653162	14657750	iso_1265	1000	+	14653162	14657750	0,0,0	3	81,64,89	0,4131,4499
chr10	15300456	15323682	iso_1266	1000	-	15300456	15323682	0,0,0	6	31,58,125,88,289,176	0,638,1823,2055,4054,23050
chr10	18750330	18753536	iso_1290	1000	+	18750330	18753536	0,0,0	3	73,75,516	0,1665,2690
chr10	18750753	18753536	iso_1291	1000	+	18750753	18753536	0,0,0	3	153,75,516	0,1242,2267
chr11	319940	331688	iso_1327	1000	+	319940	331688	0,0,0	3	158,114,101	0,720,11647
chr11	1005547	1011308	iso_1349	1000	+	1005547	1011308	0,0,0	5	156,60,137,85,454	0,233,381,4167,5307
chr11	1180619	1183098	iso_1356	1000	-	1180619	1183098	0,0,0	4	149,51,79,47	0,248,1237,2432
chr11	3664148	3675988	iso_1377	1000	+	3664148	3675988	0,0,0	4	60,103,172,139	0,4546,5355,11701
chr11	10312101	10322837	iso_1419	1000	-	10312101	10322837	0,0,0	3	132,115,104	0,6454,10632
chr11	10337339	10350233	iso_1420	1000	-	10337339	10350233	0,0,0	3	64,173,39	0,8960,12855
chr11	10642625	10646893	iso_1428	1000	-	10642625	10646893	0,0,0	5	529,73,150,148,8	0,691,2498,3272,4260
chr11	10646031	10649544	iso_1429	1000	-	10646031	10649544	0,0,0	5	14,81,141,99,91	0,854,1877,2506,3422
chr11	10649859	10655691	iso_1430	1000	-	10649859	10655691	0,0,0	7	107,134,133,205,181,112,72	0,616,1010,1441,4626,4948,5760
chr11	12282567	12288087	iso_1435	1000	-	12282567	12288087	0,0,0	2	304,77	0,5443
chr11	13522701	13538294	iso_1439	1000	+	13522701	13538294	0,0,0	5	178,65,58,179,633	0,1787,3412,4981,14960
chr11	17757165	17781122	iso_1466	1000	+	17757165	17781122	0,0,0	3	212,106,28	0,13492,23929
chr11	19148487	19149070	iso_1498	1000	+	19148487	19149070	0,0,0	3	19,109,179	0,120,404
chr11	19149047	19149830	iso_1499	1000	+	19149047	19149830	0,0,0	3	33,156,359	0,188,424
chr11	19150165	19150640	iso_1500	1000	+	19150165	19150640	0,0,0	3	61,75,95	0,142,380
chr12	663735	664734	iso_1522	1000	+	663735	664734	0,0,0	3	24,165,414	0,180,585
chr12	663735	664734	iso_1521	1000	+	663735	664734	0,0,0	3	24,194,414	0,151,585
chr12	2279249	2280162	iso_1532	1000	-	2279249	2280162	0,0,0	3	209,103,50	0,686,863
chr12	2483993	2484633	iso_1536	1000	-	2483993	2484633	0,0,0	4	12,103,191,111	0,83,262,529
chr12	2484711	2485260	iso_1537	1000	-	2484711	2485260	0,0,0	4	59,78,127,32	0,128,291,517
chr12	2486216	2487000	iso_1538	1000	-	2486216	2487000	0,0,0	3	67,446,72	0,151,712
chr12	2989589	2995608	iso_1547	1000	+	2989589	2995608	0,0,0	3	115,112,30	0,4975,5989
chr12	3229748	3230327	iso_1554	1000	-	3229748	3230327	0,0,0	3	79,189,146	0,167,433
chr12	3275160	3275503	iso_1555	1000	-	3275160	3275503	0,0,0	2	141,118	0,225
chr12	10787383	10789671	iso_1623	1000	+	10787383	10789671	0,0,0	4	53,644,96,392	0,391,1484,1896
chr12	10787383	10789671	iso_1624	1000	+	10787383	10789671	0,0,0	4	53,107,96,392	0,391,1484,1896
chr12	10787383	10789671	iso_1622	1000	+	10787383	10789671	0,0,0	4	53,111,96,392	0,391,1484,1896
chr12	11625046	11626239	iso_1641	1000	+	11625046	11626239	0,0,0	4	147,144,84,274	0,229,733,919
chr12	18155946	18157939	iso_1667	1000	-	18155946	18157939	0,0,0	4	30,112,58,123	0,735,1725,1870
chr12	19722345	19723432	iso_1682	1000	-	19722345	19723432	0,0,0	2	368,18	0,1069
chr13	383346	383741	iso_1688	1000	-	383346	383741	0,0,0	2	128,181	0,214
chr13	861249	877813	iso_1694	1000	+	861249	877813	0,0,0	3	101,66,267	0,15063,16297
chr13	904436	927575	iso_1695	1000	+	904436	927575	0,0,0	3	93,248,1172	0,7327,21967
chr13	904703	927575	iso_1696	1000	+	904703	927575	0,0,0	3	65,248,1172	0,7060,21700
chr13	2474642	2493826	iso_1709	1000	+	2474642	2493826	0,0,0	4	437,167,112,158	0,10889,11605,19026
chr13	7698600	7701990	iso_1743	1000	-	7698600	7701990	0,0,0	7	20,75,32,31,137,23,178	0,166,814,1292,1758,3041,3212
chr13	7935013	7942006	iso_1748	1000	+	7935013	7942006	0,0,0	7	1356,181,151,123,151,197,623	0,1469,2787,4099,4753,5521,6370
chr13	9516246	9520320	iso_1768	1000	-	9516246	9520320	0,0,0	5	366,237,196,415,292	0,887,1755,2933,3782
chr13	12778341	12781689	iso_8810	1000	+	12778341	12781689	0,0,0	8	85,60,98,70,137,88,240,329	0,152,389,1287,1661,2063,2668,3019
chr13	12778341	12781693	iso_1814	1000	+	12778341	12781693	0,0,0	6	85,60,70,137,88,684	0,152,1287,1661,2063,2668
chr13	12778341	12781693	iso_9348	1000	+	12778341	12781693	0,0,0	7	85,60,98,70,137,88,684	0,152,389,1287,1661,2063,2668
chr13	13745051	13752026	iso_1845	1000	-	13745051	13752026	0,0,0	3	22,151,90	0,2097,6885
chr13	17714503	17736679	iso_1889	1000	+	17714503	17736679	0,0,0	2	203,73	0,22103
chr14	689231	694122	iso_1913	1000	+	689231	694122	0,0,0	3	87,53,1861	0,1698,3030
chr14	689267	694122	iso_1914	1000	+	689267	694122	0,0,0	3	59,53,1861	0,1662,2994
chr14	1806733	1809309	iso_1931	1000	-	1806733	1809309	0,0,0	2	196,56	0,2520
chr14	3238737	3241482	iso_1952	1000	-	3238737	3241482	0,0,0	2	1212,674	0,2071
chr14	4325535	4343415	iso_1965	1000	-	4325535	4343415	0,0,0	3	299,151,37	0,1544,17843
chr14	4719675	4722613	iso_1979	1000	-	4719675	4722613	0,0,0	2	1347,148	0,2790
chr14	8463864	8464775	iso_2047	1000	-	8463864	8464775	0,0,0	2	181,109	0,802
chr14	12852343	12858183	iso_2095	1000	+	12852343	12858183	0,0,0	4	87,139,66,370	0,438,2751,5470
chr14	13887620	13892975	iso_2114	1000	-	13887620	13892975	0,0,0	6	1047,147,91,572,54,372	0,1183,1417,2898,3570,4983
chr14	13887620	13893033	iso_2115	1000	-	13887620	13893033	0,0,0	6	1047,147,91,572,54,61	0,1183,1417,2898,3570,5352
chr15	544232	555582	iso_2146	1000	+	544232	555582	0,0,0	5	69,283,44,109,902	0,2702,8243,9571,10448
chr15	4505440	4506947	iso_2189	1000	+	4505440	4506947	0,0,0	2	197,860	0,647
chr15	5357157	5363302	iso_2216	1000	-	5357157	5363302	0,0,0	3	36,54,154	0,5349,5991
chr15	5594849	5597588	iso_2223	1000	-	5594849	5597588	0,0,0	2	1883,53	0,2686
chr15	6957291	6961125	iso_2266	1000	+	6957291	6961125	0,0,0	3	1636,97,456	0,2123,3378
chr15	7849878	7850423	iso_2279	1000	-	7849878	7850423	0,0,0	2	333,32	0,513
chr15	7852057	7852758	iso_2280	1000	-	7852057	7852758	0,0,0	3	171,267,98	0,253,603
chr15	7852816	7853188	iso_2281	1000	-	7852816	7853188	0,0,0	2	27,239	0,133
chr15	7853377	7853715	iso_2282	1000	-	7853377	7853715	0,0,0	2	207,22	0,316
chr15	7853892	7854337	iso_2283	1000	-	7853892	7854337	0,0,0	3	27,237,32	0,104,413
chr15	7854884	7855690	iso_2284	1000	-	7854884	7855690	0,0,0	4	41,201,105,16	0,200,581,790
chr15	7855679	7857966	iso_2285	1000	-	7855679	7857966	0,0,0	8	130,146,186,167,161,110,153,58	0,693,964,1263,1567,1795,1993,2229
chr15	7855679	7857966	iso_2286	1000	-	7855679	7857966	0,0,0	7	130,146,186,167,161,153,58	0,693,964,1263,1567,1993,2229
chr15	8092698	8097064	iso_2294	1000	+	8092698	8097064	0,0,0	9	69,248,151,146,72,107,109,146,7	0,392,769,1740,2233,2485,2851,3582,4359
chr15	8096411	8101096	iso_2295	1000	+	8096411	8101096	0,0,0	8	15,199,116,117,102,64,135,712	0,646,1523,1735,2526,3092,3403,3973
chr15	8892440	8899676	iso_2308	1000	+	8892440	8899676	0,0,0	4	52,500,82,2765	0,1072,3088,4471
chr15	8929431	8937009	iso_2313	1000	+	8929431	8937009	0,0,0	3	67,95,443	0,1842,7135
chr15	8977640	8979899	iso_2318	1000	-	8977640	8979899	0,0,0	3	103,84,106	0,789,2153
chr15	9276823	9278292	iso_2326	1000	-	9276823	9278292	0,0,0	2	281,170	0,1299
chr15	9960423	9965778	iso_2351	1000	+	9960423	9965778	0,0,0	2	247,2654	0,2701
chr15	10803863	10804482	iso_2357	1000	-	10803863	10804482	0,0,0	3	40,127,62	0,114,557
chr17	70376	120059	iso_2413	1000	-	70376	120059	0,0,0	3	251,114,134	0,12316,49549
chr17	414207	415299	iso_2424	1000	+	414207	415299	0,0,0	3	68,94,439	0,454,653
chr17	1442989	1450247	iso_2446	1000	+	1442989	1450247	0,0,0	12	49,135,51,97,136,84,89,56,88,87,130,44	0,2409,2768,3965,4550,5145,5486,5884,6309,6733,7002,7214
chr17	1558994	1562112	iso_2457	1000	-	1558994	1562112	0,0,0	4	200,352,83,67	0,1560,2862,3051
chr17	1709382	1714589	iso_2460	1000	-	1709382	1714589	0,0,0	3	298,104,321	0,4264,4886
chr17	2363248	2387470	iso_2466	1000	+	2363248	2387470	0,0,0	7	45,148,159,196,138,271,316	0,15835,16185,16831,17396,23552,23906
chr17	2388605	2391992	iso_2467	1000	+	2388605	2391992	0,0,0	4	120,39,54,7	0,1666,1823,3380
chr17	2395925	2398169	iso_2468	1000	+	2395925	2398169	0,0,0	10	12,45,54,45,54,54,54,54,54,35	0,175,325,502,875,1086,1493,1735,1992,2209
chr17	2400315	2401454	iso_2469	1000	+	2400315	2401454	0,0,0	5	19,54,54,54,50	0,147,359,794,1089
chr17	2401482	2403694	iso_2470	1000	+	2401482	2403694	0,0,0	11	30,54,54,54,54,54,54,54,54,54,35	0,150,317,589,784,969,1177,1695,1906,2034,2177
chr17	2403669	2405919	iso_2471	1000	+	2403669	2405919	0,0,0	9	44,18,54,63,166,107,81,186,251	0,124,242,417,577,1039,1407,1647,1999
chr17	2450592	2451192	iso_2472	1000	-	2450592	2451192	0,0,0	3	29,124,62	0,343,538
chr17	3743305	3867313	iso_2481	1000	+	3743305	3867313	0,0,0	3	148,142,3712	0,2961,120296
chr17	4657958	4660663	iso_2483	1000	-	4657958	4660663	0,0,0	2	385,204	0,2501
chr17	4992687	4994885	iso_2492	1000	-	4992687	4994885	0,0,0	3	705,95,103	0,982,2095
chr17	4992687	4994885	iso_2491	1000	-	4992687	4994885	0,0,0	4	705,95,35,103	0,982,1516,2095
chr17	5320054	5322983	iso_2507	1000	+	5320054	5322983	0,0,0	5	90,159,76,48,44	0,843,1303,1486,2885
chr17	5322940	5325886	iso_2508	1000	+	5322940	5325886	0,0,0	7	55,63,22,129,117,127,654	0,233,375,676,1484,1716,2292
chr17	5540916	5556721	iso_2513	1000	+	5540916	5556721	0,0,0	2	38,184	0,15621
chr17	5598216	5637487	iso_2514	1000	+	5598216	5637487	0,0,0	3	26,113,127	0,29667,39144
chr17	5820610	5823772	iso_2525	1000	-	5820610	5823772	0,0,0	4	297,56,88,141	0,1479,2476,3021
chr18	3406	4338	iso_2613	1000	-	3406	4338	0,0,0	3	157,77,252	0,282,680
chr18	3947595	3985057	iso_2640	1000	+	3947595	3985057	0,0,0	4	360,100,22,297	0,14482,15426,37165
chr18	4259063	4262474	iso_2649	1000	+	4259063	4262474	0,0,0	3	232,127,143	0,1526,3268
chr18	6538895	6540380	iso_2685	1000	-	6538895	6540380	0,0,0	2	146,102	0,1383
chr18	6762597	6763516	iso_2691	1000	+	6762597	6763516	0,0,0	2	282,43	0,876
chr18	8030884	8033933	iso_2710	1000	-	8030884	8033933	0,0,0	3	44,129,77	0,2243,2972
chr18	9499540	9503630	iso_2720	1000	+	9499540	9503630	0,0,0	3	35,58,133	0,541,3957
chr18	9828277	9830443	iso_2727	1000	-	9828277	9830443	0,0,0	8	440,153,165,99,142,149,152,79	0,510,852,1119,1402,1623,1849,2087
chr18	9830421	9832860	iso_2728	1000	-	9830421	9832860	0,0,0	11	77,118,85,114,111,132,119,120,97,166,105	0,237,431,614,871,1319,1523,1726,1913,2087,2334
chr18	10030613	10033851	iso_2732	1000	-	10030613	10033851	0,0,0	3	29,154,27	0,146,3211
chr18	10661720	10663958	iso_2757	1000	+	10661720	10663958	0,0,0	4	74,123,68,436	0,758,1590,1802
chr18	10786627	10795867	iso_2760	1000	-	10786627	10795867	0,0,0	11	966,174,172,200,85,108,102,114,123,96,89	0,1675,2325,2823,3662,4003,5189,5602,5838,7562,9151
chr19	55104	56708	iso_2778	1000	-	55104	56708	0,0,0	3	261,131,75	0,985,1529
chr19	85686	87283	iso_2782	1000	+	85686	87283	0,0,0	3	144,87,544	0,577,1053
chr19	92082	92796	iso_8407	1000	+	92082	92796	0,0,0	3	177,129,49	0,239,665
chr19	595001	598812	iso_2791	1000	-	595001	598812	0,0,0	4	2270,89,111,309	0,2568,3031,3502
chr19	2376734	2384052	iso_2798	1000	-	2376734	2384052	0,0,0	3	81,120,17	0,2421,7301
chr19	3547050	3654111	iso_2820	1000	+	3547050	3654111	0,0,0	4	99,98,62,148	0,7628,94969,106913
chr19	3670533	3677549	iso_2821	1000	+	3670533	3677549	0,0,0	3	63,45,98	0,5417,6918
chr19	4344102	4345265	iso_2833	1000	-	4344102	4345265	0,0,0	2	164,61	0,1102
chr19	4459041	4460297	iso_2836	1000	-	4459041	4460297	0,0,0	2	736,80	0,1176
chr19	5030519	5031257	iso_2857	1000	-	5030519	5031257	0,0,0	3	153,71,68	0,406,670
chr19	5983314	5986743	iso_2882	1000	-	5983314	5986743	0,0,0	3	584,226,206	0,2841,3223
chr19	5988809	5990710	iso_2883	1000	-	5988809	5990710	0,0,0	5	81,145,108,60,251	0,214,442,1491,1650
chr19	6158894	6162302	iso_2889	1000	+	6158894	6162302	0,0,0	3	22,307,682	0,116,2726
chr19	6164335	6169150	iso_2890	1000	+	6164335	6169150	0,0,0	4	154,64,68,45	0,715,1786,4770
chr19	6171903	6173999	iso_2891	1000	+	6171903	6173999	0,0,0	4	102,281,142,88	0,740,1399,2008
chr19	6173969	6178607	iso_2892	1000	+	6173969	6178607	0,0,0	4	157,157,290,47	0,1307,3814,4591
chr19	6178589	6181690	iso_2893	1000	+	6178589	6181690	0,0,0	4	144,229,153,51	0,762,1696,3050
chr19	6182693	6185366	iso_2894	1000	+	6182693	6185366	0,0,0	4	22,227,97,74	0,638,1026,2599
chr19	6775233	6776413	iso_2924	1000	+	6775233	6776413	0,0,0	3	24,61,144	0,504,1036
chr19	7081373	7097751	iso_2932	1000	+	7081373	7097751	0,0,0	9	73,259,167,134,132,67,61,61,281	0,994,1455,2162,5003,7403,10671,12585,16097
chr19	9222986	9254834	iso_8508	1000	-	9222986	9254834	0,0,0	5	3367,71,93,141,35	0,3946,5223,5761,31813
chr19	9222986	9255088	iso_8273	1000	-	9222986	9255088	0,0,0	5	3367,71,93,141,210	0,3946,5223,5761,31892
chr19	9962571	9976308	iso_2983	1000	-	9962571	9976308	0,0,0	4	1116,125,102,117	0,2383,3680,13620
chr2	306172	307894	iso_2990	1000	-	306172	307894	0,0,0	6	123,134,95,137,34,107	0,238,1102,1269,1495,1615
chr2	10022118	10035722	iso_3073	1000	-	10022118	10035722	0,0,0	3	23,168,74	0,10296,13530
chr2	14668065	14732491	iso_3088	1000	-	14668065	14732491	0,0,0	3	24,71,118	0,38426,64308
chr2	15314651	15316382	iso_3095	1000	+	15314651	15316382	0,0,0	2	35,596	0,1135
chr2	15351390	15355054	iso_3096	1000	-	15351390	15355054	0,0,0	3	724,105,483	0,2262,3181
chr2	15355270	15375905	iso_3097	1000	+	15355270	15375905	0,0,0	3	113,76,2054	0,5414,18581
chr2	15355270	15375905	iso_3098	1000	+	15355270	15375905	0,0,0	3	113,76,2051	0,5414,18584
chr2	26703943	26718593	iso_8406	1000	+	26703943	26718593	0,0,0	8	132,222,64,160,141,50,54,1785	0,4486,7769,9227,10160,10407,12057,12865
chr2	26704393	26718593	iso_3170	1000	+	26704393	26718593	0,0,0	8	209,222,64,160,141,50,54,1785	0,4036,7319,8777,9710,9957,11607,12415
chr2	31006440	31010238	iso_3179	1000	-	31006440	31010238	0,0,0	3	340,49,156	0,1520,3642
chr2	32254522	32255961	iso_3191	1000	+	32254522	32255961	0,0,0	2	171,680	0,759
chr2	32301519	32308843	iso_3192	1000	+	32301519	32308843	0,0,0	3	177,117,208	0,6096,7116
chr2	37118047	37233781	iso_3215	1000	-	37118047	37233781	0,0,0	3	133,279,53	0,38926,115681
chr2	37608696	37650191	iso_3216	1000	+	37608696	37650191	0,0,0	3	136,148,733	0,16236,40762
chr2	39530393	39532923	iso_3233	1000	+	39530393	39532923	0,0,0	2	40,200	0,2330
chr2	43762759	43768332	iso_3260	1000	-	43762759	43768332	0,0,0	3	1290,147,37	0,2045,5536
chr2	44255755	44258256	iso_3265	1000	-	44255755	44258256	0,0,0	3	98,90,38	0,1801,2463
chr2	55466411	55479039	iso_3327	1000	+	55466411	55479039	0,0,0	2	80,1288	0,11340
chr2	58790937	58821040	iso_3336	1000	-	58790937	58821040	0,0,0	2	2365,119	0,29984
chr2	59003229	59032433	iso_3337	1000	+	59003229	59032433	0,0,0	3	169,135,292	0,12511,28912
chr2	59003229	59033859	iso_8494	1000	+	59003229	59033859	0,0,0	5	169,36,135,178,606	0,369,12511,28912,30024
chr2	61733053	61853762	iso_8967	1000	-	61733053	61853762	0,0,0	4	155,133,121,107	0,63646,116037,120602
chr2	61856393	61932091	iso_3347	1000	-	61856393	61932091	0,0,0	4	394,88,65,99	0,3608,4936,75599
chr2	61919132	61977147	iso_3348	1000	-	61919132	61977147	0,0,0	6	946,161,91,140,91,680	0,12860,15356,18002,56962,57335
chr2	66023834	66027165	iso_3372	1000	-	66023834	66027165	0,0,0	5	181,46,87,46,23	0,1282,2133,2745,3308
chr2	66351886	66356785	iso_3376	1000	-	66351886	66356785	0,0,0	3	261,76,203	0,4546,4696
chr2	76547156	76549043	iso_3393	1000	+	76547156	76549043	0,0,0	2	213,1582	0,305
chr2	79788912	79804117	iso_3405	1000	-	79788912	79804117	0,0,0	2	455,379	0,14826
chr2	82004583	82010539	iso_3409	1000	+	82004583	82010539	0,0,0	3	366,63,616	0,5165,5340
chr2	97958027	97985867	iso_9068	1000	+	97958027	97985867	0,0,0	4	193,43,266,1739	0,9098,24858,26101
chr2	100534414	100538037	iso_3494	1000	+	100534414	100538037	0,0,0	2	161,295	0,3328
chr2	102625699	102678887	iso_8779	1000	-	102625699	102678887	0,0,0	15	643,65,94,70,35,36,46,49,52,26,78,82,78,47,94	0,4177,24362,27400,28709,35188,36165,37661,38856,40326,41738,45081,49459,51991,53094
chr2	105772580	105775344	iso_3520	1000	-	105772580	105775344	0,0,0	3	171,78,288	0,388,2476
chr2	106018050	106032310	iso_3523	1000	+	106018050	106032310	0,0,0	3	76,428,148	0,10532,14112
chr2	120593754	120668437	iso_3589	1000	-	120593754	120668437	0,0,0	3	297,182,76	0,61759,74607
chr2	122496681	122499486	iso_3599	1000	-	122496681	122499486	0,0,0	3	117,117,63	0,892,2742
chr2	139377683	139411251	iso_3667	1000	+	139377683	139411251	0,0,0	5	127,80,69,68,809	0,23386,31271,32313,32759
chr2	143302806	143309618	iso_3680	1000	-	143302806	143309618	0,0,0	3	615,63,365	0,727,6447
chr20	799955	803051	iso_3715	1000	+	799955	803051	0,0,0	3	140,162,249	0,1093,2847
chr20	932073	938672	iso_3721	1000	-	932073	938672	0,0,0	3	378,47,130	0,4923,6469
chr20	2966572	2969268	iso_3759	1000	-	2966572	2969268	0,0,0	3	810,156,82	0,1722,2614
chr20	4167661	4169080	iso_3762	1000	+	4167661	4169080	0,0,0	3	31,125,664	0,436,755
chr20	5713969	5727377	iso_3773	1000	-	5713969	5727377	0,0,0	4	887,176,65,111	0,1657,8392,13297
chr20	5713969	5727377	iso_3771	1000	-	5713969	5727377	0,0,0	4	887,176,68,111	0,1657,8392,13297
chr20	5713969	5727377	iso_3772	1000	-	5713969	5727377	0,0,0	5	887,104,187,68,111	0,1657,3866,8392,13297
chr20	5713969	5727623	iso_3774	1000	-	5713969	5727623	0,0,0	4	887,176,68,124	0,1657,8392,13530
chr20	8503316	8512898	iso_3797	1000	+	8503316	8512898	0,0,0	4	143,1165,791,2463	0,3084,5224,7119
chr20	8736812	8742710	iso_3800	1000	-	8736812	8742710	0,0,0	7	1997,90,154,547,136,108,36	0,2677,3461,4488,5165,5539,5862
chr20	11230698	11231968	iso_9150	1000	+	11230698	11231968	0,0,0	3	107,151,198	0,190,1072
chr20	11917021	11926415	iso_3858	1000	+	11917021	11926415	0,0,0	3	164,201,361	0,3328,9033
chr20	13775926	13803599	iso_3873	1000	-	13775926	13803599	0,0,0	6	2224,74,133,236,58,63	0,15371,15830,16132,18173,27610
chr20	13922979	13999316	iso_3877	1000	+	13922979	13999316	0,0,0	3	202,62,62	0,6244,76275
chr21	225288	248394	iso_3894	1000	-	225288	248394	0,0,0	3	156,139,24	0,748,23082
chr21	506889	533361	iso_9463	1000	-	506889	533361	0,0,0	4	474,84,119,104	0,573,8366,26368
chr21	506901	515382	iso_3899	1000	-	506901	515382	0,0,0	3	481,84,127	0,561,8354
chr21	628226	629309	iso_3902	1000	+	628226	629309	0,0,0	4	146,430,190,41	0,286,778,1042
chr21	668883	669882	iso_8900	1000	+	668883	669882	0,0,0	4	58,115,51,492	0,164,382,507
chr21	1240274	1244025	iso_3914	1000	+	1240274	1244025	0,0,0	3	83,84,484	0,638,3267
chr21	1792685	1795115	iso_3920	1000	+	1792685	1795115	0,0,0	3	104,148,22	0,1657,2408
chr21	1925133	1929213	iso_3923	1000	-	1925133	1929213	0,0,0	3	740,94,189	0,3435,3891
chr21	2657634	2661712	iso_3945	1000	-	2657634	2661712	0,0,0	3	41,122,41	0,3467,4037
chr21	4235537	4244307	iso_3970	1000	+	4235537	4244307	0,0,0	6	146,52,57,738,66,920	0,2837,4129,4655,5483,7850
chr21	4839435	4840533	iso_3988	1000	-	4839435	4840533	0,0,0	4	17,130,57,10	0,425,663,1088
chr21	6436480	6442194	iso_4025	1000	+	6436480	6442194	0,0,0	3	16,172,121	0,4568,5593
chr21	6441196	6445663	iso_4026	1000	+	6441196	6445663	0,0,0	4	24,123,127,24	0,2452,3378,4443
chr21	6443748	6448738	iso_4027	1000	+	6443748	6448738	0,0,0	3	23,146,1842	0,1891,3148
chr21	6528410	6530226	iso_4029	1000	+	6528410	6530226	0,0,0	6	129,57,110,59,161,110	0,211,584,771,1382,1706
chr21	6530992	6532086	iso_4030	1000	+	6530992	6532086	0,0,0	5	99,152,147,164,82	0,270,561,774,1012
chr21	6532105	6536969	iso_4031	1000	+	6532105	6536969	0,0,0	22	76,197,148,128,87,59,68,141,177,180,119,112,114,128,78,50,89,141,192,93,81,163	0,162,440,660,869,1038,1164,1385,1714,1958,2214,2411,2593,2792,3002,3161,3297,3463,3686,4373,4535,4701
chr21	6536982	6540276	iso_4032	1000	+	6536982	6540276	0,0,0	10	55,114,128,87,227,111,101,181,60,80	0,204,409,603,1517,1880,2068,2645,2996,3214
chr21	6540301	6541626	iso_4033	1000	+	6540301	6541626	0,0,0	7	18,141,143,136,146,139,84	0,99,329,554,794,1017,1241
chr21	6541119	6544316	iso_4034	1000	+	6541119	6544316	0,0,0	3	122,139,47	0,2931,3150
chr21	6541868	6545457	iso_4035	1000	+	6541868	6545457	0,0,0	3	131,152,23	0,263,3566
chr21	6543041	6544316	iso_4036	1000	+	6543041	6544316	0,0,0	3	58,139,47	0,1009,1228
chr21	6544325	6544769	iso_4037	1000	+	6544325	6544769	0,0,0	3	96,139,30	0,195,414
chr21	6545016	6556539	iso_4038	1000	+	6545016	6556539	0,0,0	32	104,152,139,144,135,182,193,180,261,184,98,267,113,148,117,85,145,100,110,109,99,222,233,178,123,54,76,79,62,84,104,404	0,191,418,645,862,1572,1830,2101,3224,3558,3823,4663,5009,5204,5420,5775,5937,6153,6330,6517,6723,7584,8381,8689,9032,9228,9384,10018,10183,10321,10470,11119
chr21	6584222	6586403	iso_4039	1000	+	6584222	6586403	0,0,0	9	126,95,79,54,84,101,130,228,38	0,581,753,912,1121,1276,1468,1844,2143
chr22	8833	12529	iso_4043	1000	-	8833	12529	0,0,0	3	1855,353,162	0,2783,3534
chr22	2802970	2805327	iso_9491	1000	+	2802970	2805327	0,0,0	8	87,172,129,111,85,162,192,182	0,800,1058,1270,1462,1629,1865,2175
chr22	2802970	2805682	iso_8654	1000	+	2802970	2805682	0,0,0	9	87,172,129,111,85,162,192,182,251	0,800,1058,1270,1462,1629,1865,2175,2461
chr23	6985	14163	iso_4098	1000	-	6985	14163	0,0,0	3	2641,284,22	0,2724,7156
chr23	1939546	1941479	iso_4129	1000	-	1939546	1941479	0,0,0	2	188,149	0,1784
chr23	2138186	2138574	iso_4133	1000	-	2138186	2138574	0,0,0	2	77,186	0,202
chr23	2350536	2353665	iso_9380	1000	-	2350536	2353665	0,0,0	5	475,61,93,68,114	0,759,1844,2133,3015
chr23	2501714	2504603	iso_4146	1000	-	2501714	2504603	0,0,0	4	699,85,95,28	0,1154,1619,2861
chr23	3152770	3153565	iso_4156	1000	+	3152770	3153565	0,0,0	3	53,86,377	0,144,418
chr23	3178313	3180744	iso_8560	1000	-	3178313	3180744	0,0,0	10	315,172,161,87,96,119,133,120,108,94	0,393,634,967,1132,1547,1742,1943,2161,2337
chr23	4163709	4166542	iso_8551	1000	-	4163709	4166542	0,0,0	5	907,200,102,135,167	0,1005,1436,2338,2666
chr23	5050972	5054777	iso_4190	1000	+	5050972	5054777	0,0,0	2	34,756	0,3049
chr23	5114514	5116408	iso_4195	1000	-	5114514	5116408	0,0,0	4	194,119,343,131	0,603,905,1763
chr23	5155239	5156863	iso_4198	1000	+	5155239	5156863	0,0,0	3	113,179,906	0,236,718
chr23	5171364	5174315	iso_4199	1000	+	5171364	5174315	0,0,0	3	976,170,773	0,1800,2178
chr23	5264632	5271263	iso_4206	1000	+	5264632	5271263	0,0,0	3	24,170,22	0,1041,6609
chr24	1581700	1587779	iso_4257	1000	-	1581700	1587779	0,0,0	8	228,108,82,83,80,233,128,383	0,490,915,1519,1694,4575,5427,5696
chr24	2824309	2825668	iso_4261	1000	+	2824309	2825668	0,0,0	3	20,83,98	0,412,1261
chr24	2826570	2827090	iso_4262	1000	+	2826570	2827090	0,0,0	3	55,79,73	0,152,447
chr24	2876154	2877090	iso_4264	1000	+	2876154	2877090	0,0,0	2	199,23	0,913
chr24	2898208	2900045	iso_8890	1000	+	2898208	2900045	0,0,0	3	23,152,184	0,1090,1653
chr24	3349621	3352386	iso_4271	1000	+	3349621	3352386	0,0,0	2	333,1730	0,1035
chr24	5483750	5493840	iso_4294	1000	+	5483750	5493840	0,0,0	16	140,135,102,78,160,150,192,164,183,236,72,170,131,132,203,1781	0,208,987,1278,1462,1843,2277,2800,3250,3892,5126,5840,6653,7156,7830,8309
chr24	6222593	6225790	iso_4306	1000	-	6222593	6225790	0,0,0	3	2049,47,28	0,2333,3169
chr25	118070	120647	iso_4313	1000	-	118070	120647	0,0,0	2	326,238	0,2339
chr25	462742	464226	iso_4320	1000	+	462742	464226	0,0,0	3	176,201,369	0,517,1115
chr25	1217633	1218645	iso_4329	1000	-	1217633	1218645	0,0,0	5	50,50,39,102,129	0,196,328,656,883
chr25	1268010	1270368	iso_4331	1000	-	1268010	1270368	0,0,0	6	577,139,59,106,74,66	0,665,876,1017,1206,2292
chr25	1486799	1487685	iso_4345	1000	+	1486799	1487685	0,0,0	3	37,160,89	0,459,797
chr25	1579577	1580965	iso_4348	1000	+	1579577	1580965	0,0,0	3	170,176,233	0,646,1155
chr25	1592897	1596128	iso_4350	1000	-	1592897	1596128	0,0,0	3	351,267,126	0,1857,3105
chr26	178003	179929	iso_4382	1000	-	178003	179929	0,0,0	3	529,72,95	0,613,1831
chr26	581494	600791	iso_4394	1000	+	581494	600791	0,0,0	19	64,57,80,109,84,58,140,201,111,93,96,184,170,157,127,150,106,81,795	0,253,791,1234,1527,2288,2426,2752,6529,6877,7845,8954,10530,12470,13320,14482,14824,15776,18502
chr26	1049140	1057404	iso_4405	1000	+	1049140	1057404	0,0,0	8	95,158,68,140,178,83,93,361	0,1953,2385,2956,4484,7093,7394,7903
chr26	2584773	2585467	iso_4440	1000	+	2584773	2585467	0,0,0	3	39,180,89	0,195,605
chr26	2585675	2586379	iso_4441	1000	+	2585675	2586379	0,0,0	3	190,180,65	0,311,639
chr26	2595528	2599008	iso_4442	1000	+	2595528	2599008	0,0,0	9	113,192,192,97,86,87,27,58,409	0,216,950,1275,1458,1819,2024,2727,3071
chr26	3096140	3096483	iso_4446	1000	+	3096140	3096483	0,0,0	2	89,122	0,221
chr26	3162343	3163194	iso_4450	1000	+	3162343	3163194	0,0,0	3	16,100,85	0,381,766
chr26	3163188	3164437	iso_4451	1000	+	3163188	3164437	0,0,0	3	10,80,606	0,430,643
chr26	4617188	4626095	iso_4478	1000	+	4617188	4626095	0,0,0	6	25,114,136,144,181,821	0,1617,5728,5946,7780,8086
chr26	4644472	4648319	iso_4479	1000	-	4644472	4648319	0,0,0	3	1192,164,462	0,3016,3385
chr26	4801992	4820945	iso_4485	1000	+	4801992	4820945	0,0,0	15	65,123,87,151,205,105,88,84,202,77,102,122,67,167,792	0,5268,6725,9787,10124,10538,11571,13045,13551,13843,14061,17293,17503,17782,18161
chr26	4830932	4843969	iso_4486	1000	+	4830932	4843969	0,0,0	4	73,141,246,1060	0,8842,11360,11977
chr26	5019489	5020522	iso_4489	1000	+	5019489	5020522	0,0,0	3	164,102,293	0,244,740
chr27	1088193	1089049	iso_4505	1000	+	1088193	1089049	0,0,0	2	188,95	0,761
chr27	1244449	1252121	iso_4506	1000	+	1244449	1252121	0,0,0	8	41,192,51,70,65,37,46,118	0,2940,3875,4488,5315,5691,6980,7554
chr27	1251444	1253503	iso_4507	1000	+	1251444	1253503	0,0,0	5	31,117,121,110,134	0,559,866,1654,1925
chr27	3373797	3378009	iso_4547	1000	-	3373797	3378009	0,0,0	3	255,73,51	0,3612,4161
chr27	3871764	3872784	iso_4558	1000	-	3871764	3872784	0,0,0	2	577,368	0,652
chr27	4371672	4379465	iso_8343	1000	+	4371672	4379465	0,0,0	12	28,38,159,152,177,674,65,115,99,215,126,85	0,337,1855,2101,2549,2910,4801,5058,5693,6429,7413,7708
chr27	4959262	4960263	iso_4579	1000	+	4959262	4960263	0,0,0	5	38,147,86,257,68	0,101,360,571,933
chr27	5032251	5034706	iso_8865	1000	+	5032251	5034706	0,0,0	6	117,146,54,89,76,551	0,267,495,700,1296,1904
chr27	5032251	5034708	iso_8525	1000	+	5032251	5034708	0,0,0	5	117,282,89,76,555	0,267,700,1296,1902
chr27	5032251	5034708	iso_8735	1000	+	5032251	5034708	0,0,0	6	117,146,54,89,76,555	0,267,495,700,1296,1902
chr27	5032251	5034708	iso_9112	1000	+	5032251	5034708	0,0,0	6	117,146,54,85,76,555	0,267,495,700,1296,1902
chr27	5078222	5081805	iso_4582	1000	+	5078222	5081805	0,0,0	4	1232,286,130,967	0,1443,2359,2616
chr27	5081929	5087475	iso_4583	1000	+	5081929	5087475	0,0,0	5	1104,110,109,116,988	0,2998,3903,4161,4558
chr28	8860	12354	iso_4596	1000	-	8860	12354	0,0,0	3	2034,230,89	0,2402,3405
chr28	8860	12354	iso_4595	1000	-	8860	12354	0,0,0	3	2034,233,89	0,2402,3405
chr28	8860	12742	iso_4597	1000	-	8860	12742	0,0,0	3	2034,233,104	0,2402,3778
chr28	1165116	1166315	iso_4608	1000	-	1165116	1166315	0,0,0	4	24,90,17,82	0,189,555,1117
chr28	1459396	1462627	iso_4617	1000	+	1459396	1462627	0,0,0	3	24,259,217	0,1519,3014
chr28	2916830	2949475	iso_4644	1000	+	2916830	2949475	0,0,0	9	416,84,90,133,137,128,58,194,234	0,6905,9941,10700,11307,11989,19983,26809,32411
chr28	3207117	3208408	iso_4654	1000	-	3207117	3208408	0,0,0	4	331,70,97,533	0,401,588,758
chr28	3317722	3319092	iso_4656	1000	-	3317722	3319092	0,0,0	4	38,145,83,75	0,881,1105,1295
chr28	3319071	3319595	iso_4657	1000	-	3319071	3319595	0,0,0	3	105,114,57	0,250,467
chr28	3539233	3541938	iso_4671	1000	+	3539233	3541938	0,0,0	3	18,174,62	0,1416,2643
chr28	3624963	3627919	iso_4674	1000	-	3624963	3627919	0,0,0	2	18,185	0,2771
chr28	3654970	3655605	iso_4675	1000	-	3654970	3655605	0,0,0	3	179,89,16	0,449,619
chr28	3864997	3865950	iso_4681	1000	-	3864997	3865950	0,0,0	3	320,106,51	0,433,902
chr28	3867428	3869249	iso_4682	1000	-	3867428	3869249	0,0,0	2	65,169	0,1652
chr28	4053690	4055720	iso_4688	1000	+	4053690	4055720	0,0,0	5	59,42,53,91,840	0,142,294,529,1190
chr28	4053694	4055720	iso_4689	1000	+	4053694	4055720	0,0,0	5	59,42,53,91,840	0,138,290,525,1186
chr28	4053751	4055720	iso_4690	1000	+	4053751	4055720	0,0,0	4	123,59,91,840	0,233,468,1129
chr28	4073816	4074257	iso_4691	1000	-	4073816	4074257	0,0,0	2	228,17	0,424
chr28	4498446	4503725	iso_8519	1000	-	4498446	4503725	0,0,0	4	1489,125,83,308	0,2558,3623,4971
chr3	2431639	2438866	iso_4725	1000	-	2431639	2438866	0,0,0	4	1963,122,219,304	0,2109,3001,6923
chr3	2613272	2618784	iso_4727	1000	+	2613272	2618784	0,0,0	4	56,133,114,323	0,2371,3062,5189
chr3	4284827	4285536	iso_4749	1000	-	4284827	4285536	0,0,0	3	20,136,92	0,350,617
chr3	4463651	4473089	iso_4755	1000	+	4463651	4473089	0,0,0	3	41,73,1527	0,1634,7911
chr3	4463651	4473089	iso_4756	1000	+	4463651	4473089	0,0,0	3	41,108,1527	0,352,7911
chr3	4471717	4472260	iso_4757	1000	+	4471717	4472260	0,0,0	2	109,139	0,404
chr3	9639717	9641294	iso_4792	1000	-	9639717	9641294	0,0,0	3	49,178,141	0,897,1436
chr3	15624570	15627073	iso_4827	1000	+	15624570	15627073	0,0,0	2	372,82	0,2421
chr3	15916306	15919834	iso_4839	1000	+	15916306	15919834	0,0,0	3	32,137,200	0,1016,3328
chr3	16906094	16913105	iso_8820	1000	-	16906094	16913105	0,0,0	5	726,141,113,69,124	0,1263,4919,6070,6887
chr3	19516511	19519538	iso_4876	1000	-	19516511	19519538	0,0,0	4	1084,185,313,53	0,1994,2496,2974
chr3	19516511	19519538	iso_9027	1000	-	19516511	19519538	0,0,0	4	1084,101,125,53	0,2496,2684,2974
chr3	19516511	19519538	iso_4875	1000	-	19516511	19519538	0,0,0	5	1084,185,101,125,53	0,1994,2496,2684,2974
chr3	20702899	20772581	iso_8871	1000	+	20702899	20772581	0,0,0	4	67,68,137,1481	0,1400,67602,68201
chr3	21254228	21255391	iso_4885	1000	+	21254228	21255391	0,0,0	2	101,124	0,1039
chr3	24871704	25049764	iso_4907	1000	+	24871704	25049764	0,0,0	8	65,61,55,64,67,75,64,132	0,142302,145428,146562,151770,165871,172722,177928
chr3	25550367	25555819	iso_4909	1000	-	25550367	25555819	0,0,0	3	113,143,47	0,4416,5405
chr3	27058335	27110457	iso_4913	1000	+	27058335	27110457	0,0,0	5	154,76,491,54,1010	0,16276,17582,38315,51112
chr3	29654846	29655530	iso_4922	1000	+	29654846	29655530	0,0,0	2	94,402	0,282
chr3	29662574	29665489	iso_8415	1000	-	29662574	29665489	0,0,0	9	538,150,161,67,86,92,87,81,225	0,821,1418,1798,2005,2160,2349,2523,2690
chr3	29673103	29675236	iso_4924	1000	-	29673103	29675236	0,0,0	4	92,132,153,113	0,170,705,2020
chr3	30320341	30327408	iso_4933	1000	-	30320341	30327408	0,0,0	3	585,74,52	0,6086,7015
chr3	30391195	30396638	iso_4935	1000	+	30391195	30396638	0,0,0	2	2302,307	0,5136
chr3	33287320	33330521	iso_4954	1000	+	33287320	33330521	0,0,0	4	185,64,108,28	0,35347,41982,43173
chr3	35010696	35020967	iso_4967	1000	+	35010696	35020967	0,0,0	4	175,1109,81,947	0,4373,6229,9324
chr3	35010696	35020967	iso_4968	1000	+	35010696	35020967	0,0,0	4	175,1109,189,947	0,4373,6229,9324
chr3	35081157	35088075	iso_4970	1000	+	35081157	35088075	0,0,0	4	95,92,180,2206	0,2900,3091,4712
chr3	35081157	35088075	iso_4971	1000	+	35081157	35088075	0,0,0	5	95,92,180,219,2206	0,2900,3091,3733,4712
chr3	35081161	35088075	iso_4973	1000	+	35081161	35088075	0,0,0	6	96,92,180,115,108,2206	0,2896,3087,3729,4017,4708
chr3	35081161	35088075	iso_4972	1000	+	35081161	35088075	0,0,0	4	96,92,180,2206	0,2896,3087,4708
chr3	36316013	36319882	iso_4975	1000	-	36316013	36319882	0,0,0	2	1390,177	0,3692
chr3	36682231	36692727	iso_4979	1000	-	36682231	36692727	0,0,0	4	181,122,165,96	0,3155,4647,10400
chr3	36692729	36729325	iso_8495	1000	-	36692729	36729325	0,0,0	8	59,75,97,100,113,79,75,24	0,936,7417,11483,24743,26077,26884,36572
chr3	39930502	39933889	iso_5013	1000	+	39930502	39933889	0,0,0	2	126,319	0,3068
chr3	40613591	40633382	iso_5021	1000	-	40613591	40633382	0,0,0	4	151,188,88,263	0,4014,17499,19528
chr3	45196925	45199174	iso_5049	1000	+	45196925	45199174	0,0,0	3	58,122,764	0,821,1485
chr3	49783316	49795952	iso_5068	1000	+	49783316	49795952	0,0,0	4	685,436,173,103	0,6063,11336,12533
chr3	49806903	49818860	iso_5069	1000	+	49806903	49818860	0,0,0	5	70,147,63,168,93	0,1230,4431,9087,11864
chr3	49808171	49817854	iso_5070	1000	+	49808171	49817854	0,0,0	3	109,63,1861	0,3163,7822
chr3	49819352	49854463	iso_5071	1000	+	49819352	49854463	0,0,0	5	66,93,264,104,505	0,1024,2138,18112,34606
chr3	51959880	52031519	iso_5092	1000	+	51959880	52031519	0,0,0	5	48,62,98,45,45	0,23817,45145,70897,71594
chr3	59068050	59075014	iso_5139	1000	+	59068050	59075014	0,0,0	4	332,94,177,2981	0,2347,3066,3983
chr3	59205287	59211247	iso_5140	1000	+	59205287	59211247	0,0,0	3	410,376,1675	0,2228,4285
chr3	59332271	59336543	iso_5141	1000	-	59332271	59336543	0,0,0	4	84,84,79,179	0,2674,2862,4093
chr3	62472203	62479201	iso_5156	1000	-	62472203	62479201	0,0,0	3	46,81,78	0,6370,6920
chr3	66873529	66875537	iso_5185	1000	-	66873529	66875537	0,0,0	3	273,30,622	0,395,1386
chr3	76267888	76270666	iso_5216	1000	+	76267888	76270666	0,0,0	3	168,53,483	0,1476,2295
chr3	78913873	78915817	iso_5229	1000	-	78913873	78915817	0,0,0	3	992,58,47	0,1664,1897
chr3	81736852	81740809	iso_5241	1000	+	81736852	81740809	0,0,0	3	173,96,36	0,2572,3921
chr3	82077371	82083632	iso_5245	1000	-	82077371	82083632	0,0,0	3	1165,147,69	0,3675,6192
chr3	82077371	82083765	iso_5246	1000	-	82077371	82083765	0,0,0	3	1165,147,163	0,3675,6231
chr3	87172876	87177890	iso_5266	1000	+	87172876	87177890	0,0,0	2	264,3181	0,1833
chr3	87174883	87176218	iso_5267	1000	+	87174883	87176218	0,0,0	2	24,254	0,1081
chr3	87426690	87440137	iso_5271	1000	-	87426690	87440137	0,0,0	4	156,96,78,63	0,8539,10976,13384
chr3	104175321	104177329	iso_5357	1000	+	104175321	104177329	0,0,0	9	11,155,75,213,126,156,102,95,144	0,80,307,447,747,946,1177,1360,1864
chr3	104828736	104835280	iso_5369	1000	+	104828736	104835280	0,0,0	9	115,110,149,171,409,114,227,185,145	0,1156,2317,2543,2787,4872,5582,6016,6399
chr3	105517111	105562677	iso_5375	1000	+	105517111	105562677	0,0,0	2	54,2874	0,42692
chr3	106668765	106716105	iso_5383	1000	-	106668765	106716105	0,0,0	2	102,101	0,47239
chr3	106950766	106954256	iso_5385	1000	-	106950766	106954256	0,0,0	3	672,241,83	0,2715,3407
chr3	109419645	109423018	iso_5402	1000	+	109419645	109423018	0,0,0	2	23,493	0,2880
chr4	183186	188619	iso_5411	1000	-	183186	188619	0,0,0	7	28,70,162,176,189,67,77	0,944,1880,2554,3178,4157,5356
chr4	192519	208323	iso_5412	1000	-	192519	208323	0,0,0	3	120,83,58	0,2239,15746
chr4	1834410	1836061	iso_5434	1000	-	1834410	1836061	0,0,0	3	317,132,160	0,574,1491
chr4	2401944	2404443	iso_5462	1000	+	2401944	2404443	0,0,0	7	77,126,66,101,73,72,205	0,424,884,1424,1892,2075,2294
chr4	5779063	5835793	iso_9457	1000	-	5779063	5835793	0,0,0	4	718,90,136,162	0,32458,40241,56568
chr4	8652467	8656721	iso_5504	1000	-	8652467	8656721	0,0,0	4	273,72,93,432	0,1506,2921,3822
chr4	8683245	8696991	iso_5506	1000	-	8683245	8696991	0,0,0	7	1237,130,89,100,174,106,1352	0,1747,2823,5223,6025,7293,12394
chr4	10970594	10972554	iso_5521	1000	-	10970594	10972554	0,0,0	3	573,41,101	0,1172,1859
chr4	11501561	11514057	iso_5524	1000	+	11501561	11514057	0,0,0	3	226,45,2630	0,8748,9866
chr4	14155416	14162531	iso_5547	1000	+	14155416	14162531	0,0,0	2	245,3657	0,3458
chr4	14172819	14184240	iso_5548	1000	-	14172819	14184240	0,0,0	11	4644,111,57,121,31,117,108,60,147,104,88	0,5184,5632,7558,8175,8295,9252,9462,9924,10960,11333
chr4	14181214	14182048	iso_5549	1000	-	14181214	14182048	0,0,0	2	32,218	0,616
chr4	20650515	20652221	iso_5599	1000	-	20650515	20652221	0,0,0	2	411,56	0,1650
chr4	28733226	28734982	iso_5624	1000	-	28733226	28734982	0,0,0	4	150,83,104,72	0,338,1154,1684
chr4	28733226	28735276	iso_5625	1000	-	28733226	28735276	0,0,0	3	150,104,26	0,1154,2024
chr4	29401327	29403319	iso_5634	1000	-	29401327	29403319	0,0,0	3	223,160,22	0,663,1970
chr4	30122254	30125830	iso_5640	1000	-	30122254	30125830	0,0,0	3	2265,82,87	0,2772,3489
chr4	30128330	30131227	iso_5641	1000	-	30128330	30131227	0,0,0	3	26,153,164	0,332,2733
chr4	30637673	30658712	iso_5645	1000	+	30637673	30658712	0,0,0	5	166,77,146,68,222	0,15813,18675,19740,20817
chr4	34372587	34373179	iso_5673	1000	-	34372587	34373179	0,0,0	3	138,50,16	0,263,576
chr4	34488353	34491273	iso_8927	1000	+	34488353	34491273	0,0,0	5	227,167,350,184,72	0,327,1323,2309,2848
chr4	34488353	34493082	iso_9240	1000	+	34488353	34493082	0,0,0	7	227,167,67,74,184,100,1126	0,327,1323,1599,2309,2848,3603
chr4	38351897	38361568	iso_5693	1000	+	38351897	38361568	0,0,0	3	37,123,50	0,570,9621
chr4	38811537	38816188	iso_5699	1000	+	38811537	38816188	0,0,0	5	121,107,157,106,249	0,2730,2927,4115,4402
chr4	39242390	39244812	iso_5709	1000	+	39242390	39244812	0,0,0	2	74,1250	0,1172
chr4	45788797	45797400	iso_8270	1000	+	45788797	45797400	0,0,0	4	132,206,233,1679	0,3663,6291,6924
chr4	45904876	45906211	iso_5745	1000	+	45904876	45906211	0,0,0	2	138,66	0,1269
chr4	45907811	45913962	iso_5746	1000	+	45907811	45913962	0,0,0	6	32,56,86,129,80,57	0,1559,2731,3908,5546,6094
chr4	49296515	49310066	iso_5773	1000	+	49296515	49310066	0,0,0	3	31,102,80	0,12221,13471
chr4	49330727	49332775	iso_5774	1000	+	49330727	49332775	0,0,0	3	61,83,306	0,471,1742
chr4	52419304	52541952	iso_5791	1000	+	52419304	52541952	0,0,0	3	331,95,2748	0,99645,119900
chr4	54138898	54140080	iso_5801	1000	+	54138898	54140080	0,0,0	2	208,539	0,643
chr4	56091758	56129812	iso_5807	1000	+	56091758	56129812	0,0,0	4	23,80,139,117	0,1683,25904,37937
chr4	56117777	56129812	iso_5808	1000	+	56117777	56129812	0,0,0	3	24,121,117	0,9771,11918
chr4	56713494	56715129	iso_5813	1000	+	56713494	56715129	0,0,0	4	23,107,133,105	0,109,432,1530
chr4	61055673	61073944	iso_5854	1000	-	61055673	61073944	0,0,0	2	196,288	0,17983
chr4	62490350	62494951	iso_5864	1000	-	62490350	62494951	0,0,0	3	201,67,85	0,1704,4516
chr4	62490393	62496215	iso_5863	1000	-	62490393	62496215	0,0,0	4	108,67,157,57	0,1661,4473,5765
chr4	65337128	65341863	iso_5880	1000	-	65337128	65341863	0,0,0	3	1822,55,540	0,3600,4195
chr4	71935099	71946261	iso_5925	1000	+	71935099	71946261	0,0,0	3	138,103,884	0,10077,10278
chr4	76466849	76479632	iso_5950	1000	+	76466849	76479632	0,0,0	3	413,66,202	0,9282,12581
chr4	76466849	76479632	iso_5951	1000	+	76466849	76479632	0,0,0	4	413,66,112,202	0,9282,11544,12581
chr4	81364573	81374905	iso_5969	1000	-	81364573	81374905	0,0,0	4	204,207,154,234	0,2073,6147,10098
chr4	81431540	81455232	iso_5971	1000	-	81431540	81455232	0,0,0	6	1442,153,72,66,43,97	0,2902,6947,8052,13449,23595
chr4	83483586	83489267	iso_8789	1000	+	83483586	83489267	0,0,0	6	82,132,150,138,117,44	0,726,2969,3898,4629,5637
chr4	83490905	83492049	iso_5991	1000	+	83490905	83492049	0,0,0	2	178,448	0,696
chr4	88561500	88574620	iso_8999	1000	+	88561500	88574620	0,0,0	7	67,672,118,118,192,190,332	0,2719,5575,6402,7058,8392,12788
chr5	723566	751530	iso_6065	1000	-	723566	751530	0,0,0	9	350,58,97,54,62,185,75,150,92	0,694,6989,7543,8102,9518,12295,20184,27872
chr5	751511	758750	iso_6066	1000	-	751511	758750	0,0,0	4	89,105,114,240	0,1268,2706,6999
chr5	9858557	9875935	iso_6133	1000	-	9858557	9875935	0,0,0	3	79,77,45	0,13279,17333
chr5	12446641	12448804	iso_6155	1000	+	12446641	12448804	0,0,0	2	593,762	0,1401
chr5	15209734	15210743	iso_6178	1000	-	15209734	15210743	0,0,0	4	143,107,71,141	0,262,715,868
chr5	16292257	16298535	iso_6188	1000	-	16292257	16298535	0,0,0	2	572,44	0,6234
chr5	17665765	17671776	iso_6200	1000	-	17665765	17671776	0,0,0	4	92,147,1333,42	0,1160,1691,5969
chr5	17674174	17679844	iso_9057	1000	-	17674174	17679844	0,0,0	4	1651,102,73,93	0,2613,3377,5577
chr5	23838682	23848085	iso_6252	1000	+	23838682	23848085	0,0,0	4	65,37,216,3454	0,4216,4854,5949
chr5	27579853	27595574	iso_6294	1000	+	27579853	27595574	0,0,0	8	98,139,71,84,73,74,111,1538	0,1460,5040,6237,8376,12214,13057,14183
chr5	27581304	27595568	iso_6296	1000	+	27581304	27595568	0,0,0	7	148,71,84,73,74,111,1526	0,3589,4786,6925,10763,11606,12738
chr5	27581304	27595570	iso_6295	1000	+	27581304	27595570	0,0,0	7	148,71,84,73,74,111,1531	0,3589,4786,6925,10763,11606,12735
chr5	28201379	28204431	iso_6301	1000	-	28201379	28204431	0,0,0	5	33,264,199,152,56	0,188,808,2376,2996
chr5	28206724	28213729	iso_6302	1000	-	28206724	28213729	0,0,0	7	201,183,161,89,165,131,162	0,784,3542,3999,5261,5696,6843
chr5	30492477	30494174	iso_6311	1000	-	30492477	30494174	0,0,0	3	252,38,448	0,1014,1249
chr5	30913870	30919453	iso_6316	1000	+	30913870	30919453	0,0,0	3	630,151,2506	0,2260,3077
chr5	32260451	32274544	iso_6336	1000	+	32260451	32274544	0,0,0	3	189,85,2437	0,3497,11656
chr5	36977911	36978256	iso_6375	1000	-	36977911	36978256	0,0,0	2	188,28	0,317
chr5	40713433	40800333	iso_6409	1000	+	40713433	40800333	0,0,0	3	98,116,2424	0,46884,84476
chr5	45453409	45489489	iso_6442	1000	+	45453409	45489489	0,0,0	4	144,295,109,474	0,8659,12770,35606
chr5	45461291	45489489	iso_6443	1000	+	45461291	45489489	0,0,0	4	180,295,109,474	0,777,4888,27724
chr5	45533581	45560287	iso_6444	1000	+	45533581	45560287	0,0,0	2	112,1455	0,25251
chr5	50465864	50473976	iso_6485	1000	-	50465864	50473976	0,0,0	4	3743,21,124,139	0,4641,6318,7973
chr5	51287503	51298094	iso_6491	1000	+	51287503	51298094	0,0,0	3	274,27,2945	0,4638,7646
chr5	51287503	51298094	iso_6490	1000	+	51287503	51298094	0,0,0	4	274,127,27,2945	0,2643,4638,7646
chr5	51287503	51298094	iso_6492	1000	+	51287503	51298094	0,0,0	3	274,127,2945	0,2643,7646
chr5	53826592	53871995	iso_6510	1000	-	53826592	53871995	0,0,0	3	83,127,29	0,44586,45374
chr5	54455356	54456136	iso_6516	1000	+	54455356	54456136	0,0,0	2	109,115	0,665
chr5	55096985	55104417	iso_6524	1000	+	55096985	55104417	0,0,0	4	108,64,96,1862	0,3095,3498,5570
chr5	55096985	55104417	iso_6523	1000	+	55096985	55104417	0,0,0	4	108,69,96,1862	0,3090,3498,5570
chr5	56161967	56172769	iso_6536	1000	-	56161967	56172769	0,0,0	4	2768,717,28,102	0,3345,4550,10700
chr5	56161967	56172769	iso_6537	1000	-	56161967	56172769	0,0,0	3	2768,710,102	0,3345,10700
chr5	56161967	56172769	iso_6538	1000	-	56161967	56172769	0,0,0	3	2768,717,102	0,3345,10700
chr5	58127286	58134450	iso_6557	1000	+	58127286	58134450	0,0,0	10	35,54,98,61,37,40,51,73,94,484	0,981,1654,1934,3392,3942,4073,4721,5802,6680
chr5	58721825	58727675	iso_6568	1000	-	58721825	58727675	0,0,0	4	107,101,227,140	0,2405,4359,5710
chr5	58727769	58738688	iso_6569	1000	-	58727769	58738688	0,0,0	5	20,279,135,157,197	0,1337,2210,3709,10722
chr6	2127596	2130726	iso_6578	1000	+	2127596	2130726	0,0,0	3	298,63,151	0,2487,2979
chr6	7708975	7720603	iso_6598	1000	-	7708975	7720603	0,0,0	4	36,100,135,83	0,659,1080,11545
chr6	8678969	8684056	iso_6606	1000	-	8678969	8684056	0,0,0	4	23,112,64,84	0,2161,3583,5003
chr6	8682582	8684707	iso_6607	1000	-	8682582	8684707	0,0,0	3	34,123,124	0,1390,2001
chr6	10214222	10214734	iso_6618	1000	+	10214222	10214734	0,0,0	2	292,121	0,391
chr6	11094074	11095199	iso_6632	1000	+	11094074	11095199	0,0,0	2	60,992	0,133
chr6	11613878	11615186	iso_6639	1000	+	11613878	11615186	0,0,0	3	39,161,9	0,597,1299
chr6	15978518	15981689	iso_6670	1000	+	15978518	15981689	0,0,0	3	23,168,20	0,1561,3151
chr6	15983108	15993117	iso_6671	1000	+	15983108	15993117	0,0,0	4	112,126,195,58	0,219,1394,9951
chr6	15983325	15998219	iso_6672	1000	+	15983325	15998219	0,0,0	6	128,195,60,191,113,2151	0,1177,9734,10411,11841,12743
chr6	15993875	15998219	iso_6673	1000	+	15993875	15998219	0,0,0	3	52,117,2151	0,1291,2193
chr6	18985050	18994398	iso_6698	1000	+	18985050	18994398	0,0,0	4	60,118,185,21	0,475,703,9327
chr6	21951485	21951924	iso_6719	1000	+	21951485	21951924	0,0,0	3	72,144,20	0,175,419
chr6	21952044	21952904	iso_6720	1000	+	21952044	21952904	0,0,0	5	24,24,145,75,42	0,111,341,603,818
chr6	21952970	21953530	iso_6721	1000	+	21952970	21953530	0,0,0	3	36,144,61	0,274,499
chr6	21953608	21956365	iso_6722	1000	+	21953608	21956365	0,0,0	7	28,133,69,72,72,72,55	0,640,1482,1754,2011,2227,2702
chr6	21957692	21958225	iso_6723	1000	+	21957692	21958225	0,0,0	3	39,138,33	0,140,500
chr6	21958269	21958803	iso_6724	1000	+	21958269	21958803	0,0,0	3	161,131,69	0,234,465
chr6	21958785	21959164	iso_6725	1000	+	21958785	21959164	0,0,0	2	104,205	0,174
chr6	32765038	32766317	iso_6819	1000	+	32765038	32766317	0,0,0	3	189,182,361	0,281,918
chr6	33675714	33682802	iso_8880	1000	+	33675714	33682802	0,0,0	4	518,110,178,23	0,3545,4079,7065
chr6	33828452	33837631	iso_6823	1000	-	33828452	33837631	0,0,0	4	3696,66,141,50	0,6510,6694,9129
chr7	121566	135185	iso_6829	1000	-	121566	135185	0,0,0	4	876,62,129,238	0,3552,12955,13381
chr7	170164	174876	iso_6833	1000	-	170164	174876	0,0,0	3	472,77,58	0,4014,4654
chr7	388239	423608	iso_6834	1000	+	388239	423608	0,0,0	3	54,140,81	0,10078,35288
chr7	560984	564307	iso_6837	1000	-	560984	564307	0,0,0	3	414,243,181	0,2720,3142
chr7	621595	675517	iso_6838	1000	-	621595	675517	0,0,0	3	124,110,117	0,2141,53805
chr7	1061284	1066456	iso_6845	1000	+	1061284	1066456	0,0,0	2	101,335	0,4837
chr7	4945632	4957146	iso_6863	1000	-	4945632	4957146	0,0,0	3	26,165,67	0,9903,11447
chr7	9507561	9511316	iso_6883	1000	-	9507561	9511316	0,0,0	3	75,103,131	0,2716,3624
chr7	9512979	9514956	iso_6884	1000	-	9512979	9514956	0,0,0	3	314,145,68	0,1214,1909
chr7	12968887	12973054	iso_6927	1000	-	12968887	12973054	0,0,0	3	420,418,117	0,796,4050
chr7	16956006	16963150	iso_6990	1000	-	16956006	16963150	0,0,0	4	465,126,98,112	0,941,5740,7032
chr7	16963131	16965831	iso_6991	1000	-	16963131	16965831	0,0,0	4	54,79,31,51	0,1831,2145,2649
chr7	16965792	16973518	iso_6992	1000	-	16965792	16973518	0,0,0	4	77,151,79,77	0,1443,5785,7649
chr7	16976697	16978717	iso_6993	1000	-	16976697	16978717	0,0,0	3	19,147,74	0,763,1946
chr7	16989007	16992645	iso_6994	1000	-	16989007	16992645	0,0,0	4	9,122,107,51	0,1265,3217,3587
chr7	17663668	17664643	iso_7003	1000	+	17663668	17664643	0,0,0	2	94,98	0,877
chr7	17665192	17667061	iso_7004	1000	+	17665192	17667061	0,0,0	4	168,183,141,16	0,1007,1621,1853
chr7	18101584	18110881	iso_8613	1000	+	18101584	18110881	0,0,0	7	304,157,140,193,165,107,455	0,1073,2537,3374,4102,4838,8842
chr7	18159306	18169369	iso_7010	1000	-	18159306	18169369	0,0,0	6	980,147,186,108,158,1205	0,3218,4403,6028,6226,8858
chr7	21377598	21379237	iso_7024	1000	+	21377598	21379237	0,0,0	3	63,114,57	0,168,1582
chr7	21752173	21757655	iso_7041	1000	+	21752173	21757655	0,0,0	7	110,82,121,129,62,118,1517	0,1960,2601,2804,3061,3338,3965
chr7	22108516	22129108	iso_7047	1000	+	22108516	22129108	0,0,0	16	100,39,42,50,172,51,123,65,84,113,61,76,130,66,162,326	0,5909,7264,8535,8800,9304,9765,10063,10233,10400,11085,12358,12542,13320,13870,20266
chr7	22129741	22141339	iso_7048	1000	+	22129741	22141339	0,0,0	7	733,179,76,93,36,175,248	0,5111,5465,7666,8115,10787,11350
chr7	22141506	22147151	iso_7049	1000	+	22141506	22147151	0,0,0	10	430,87,132,93,78,72,169,69,33,1068	0,1530,1734,2216,2580,2976,3126,3513,3736,4577
chr7	22587519	22705727	iso_7050	1000	+	22587519	22705727	0,0,0	2	22,225	0,117983
chr7	27471135	27472311	iso_7076	1000	-	27471135	27472311	0,0,0	3	97,279,115	0,408,1061
chr7	29151265	29156893	iso_7086	1000	+	29151265	29156893	0,0,0	4	53,123,71,2499	0,940,2408,3129
chr7	30722383	30723755	iso_7097	1000	+	30722383	30723755	0,0,0	3	49,94,269	0,407,1103
chr7	32919383	32919788	iso_7106	1000	-	32919383	32919788	0,0,0	2	179,151	0,254
chr7	33226129	33234102	iso_7107	1000	+	33226129	33234102	0,0,0	3	419,144,139	0,761,7834
chr7	33250176	33252660	iso_7108	1000	+	33250176	33252660	0,0,0	3	1728,57,116	0,1942,2368
chr8	3479431	3482042	iso_7158	1000	+	3479431	3482042	0,0,0	4	95,70,177,724	0,523,1112,1887
chr8	3479591	3482042	iso_7159	1000	+	3479591	3482042	0,0,0	4	217,70,177,724	0,363,952,1727
chr8	3798339	3800084	iso_7163	1000	-	3798339	3800084	0,0,0	6	146,106,148,232,103,64	0,240,426,647,979,1681
chr8	3869994	3882909	iso_7166	1000	-	3869994	3882909	0,0,0	2	21,201	0,12714
chr8	4713820	4729260	iso_9292	1000	-	4713820	4729260	0,0,0	10	1870,127,104,219,108,235,137,122,204,120	0,5078,6882,8733,10128,10696,12965,13398,14147,15320
chr8	5071785	5073443	iso_7193	1000	+	5071785	5073443	0,0,0	2	88,1422	0,236
chr8	5073119	5078879	iso_7194	1000	-	5073119	5078879	0,0,0	4	776,154,141,11	0,1684,2935,5749
chr8	22389304	22433145	iso_7355	1000	-	22389304	22433145	0,0,0	3	650,123,47	0,28781,43794
chr8	24011944	24015153	iso_7375	1000	-	24011944	24015153	0,0,0	5	365,44,69,107,94	0,830,2244,2716,3115
chr8	24186141	24189126	iso_7384	1000	-	24186141	24189126	0,0,0	3	2477,111,89	0,2597,2896
chr8	24842483	24877525	iso_7388	1000	-	24842483	24877525	0,0,0	3	133,113,120	0,17044,34922
chr8	27165460	27166403	iso_7406	1000	-	27165460	27166403	0,0,0	3	114,76,12	0,538,931
chr9	1242213	1244877	iso_7456	1000	+	1242213	1244877	0,0,0	3	67,122,1107	0,1023,1557
chr9	4781390	4782075	iso_7498	1000	+	4781390	4782075	0,0,0	2	269,327	0,358
chr9	5010168	5020315	iso_7501	1000	-	5010168	5020315	0,0,0	4	782,53,50,75	0,2714,3587,10072
chr9	6379174	6446608	iso_7507	1000	+	6379174	6446608	0,0,0	4	303,118,97,2074	0,34674,40007,65360
chr9	7824429	7849312	iso_7513	1000	-	7824429	7849312	0,0,0	4	47,135,142,622	0,7323,8796,24261
chr9	7826805	7831766	iso_7514	1000	-	7826805	7831766	0,0,0	3	162,49,14	0,3041,4947
chr9	9777179	9778833	iso_7524	1000	+	9777179	9778833	0,0,0	2	24,298	0,1356
chr9	10956477	10957236	iso_7532	1000	+	10956477	10957236	0,0,0	2	116,205	0,554
chr9	12235076	12267588	iso_7543	1000	+	12235076	12267588	0,0,0	3	150,133,1187	0,16304,31325
chr9	14769492	14775345	iso_7564	1000	-	14769492	14775345	0,0,0	2	543,44	0,5809
chr9	14804111	14807864	iso_7566	1000	+	14804111	14807864	0,0,0	4	86,88,74,88	0,763,3215,3665
chr9	14804111	14807864	iso_8544	1000	+	14804111	14807864	0,0,0	4	86,97,74,88	0,760,3215,3665
chr9	14804111	14807864	iso_7565	1000	+	14804111	14807864	0,0,0	4	86,94,74,88	0,763,3215,3665
chr9	15171683	15183436	iso_7570	1000	-	15171683	15183436	0,0,0	13	872,46,200,256,203,284,167,142,218,197,132,206,155	0,2608,3193,3710,5744,6411,7253,7871,8544,9396,9830,11301,11598
chr9	15202307	15208984	iso_7571	1000	-	15202307	15208984	0,0,0	8	1528,165,114,79,160,190,90,27	0,2243,2702,3273,3772,4535,6126,6650
chr9	21949261	21957002	iso_7635	1000	+	21949261	21957002	0,0,0	3	134,108,322	0,4900,7419
chr9	23157462	23172002	iso_7654	1000	-	23157462	23172002	0,0,0	4	14,117,117,170	0,378,649,14370
chrW	249357	293045	iso_7840	1000	+	249357	293045	0,0,0	3	486,150,1594	0,27420,42094
chrW	872015	877972	iso_7842	1000	-	872015	877972	0,0,0	2	794,364	0,5593
chrZ	1754070	1756906	iso_8885	1000	+	1754070	1756906	0,0,0	3	124,102,1416	0,929,1420
chrZ	7768022	7770168	iso_7880	1000	-	7768022	7770168	0,0,0	3	1299,260,52	0,1501,2094
chrZ	8229242	8231931	iso_7884	1000	-	8229242	8231931	0,0,0	4	1335,154,121,123	0,1552,1793,2566
chrZ	8931774	8933615	iso_7893	1000	+	8931774	8933615	0,0,0	7	99,75,60,51,36,45,122	0,170,313,1304,1425,1546,1719
chrZ	9104492	9116863	iso_7898	1000	+	9104492	9116863	0,0,0	3	33,151,23	0,4098,12348
chrZ	9116308	9131193	iso_7899	1000	-	9116308	9131193	0,0,0	20	730,83,309,166,90,200,125,132,92,48,48,86,120,63,47,112,114,66,87,94	0,1903,2268,2915,3579,4993,5825,6495,7263,7536,9102,9395,10398,10815,11184,12996,13629,14057,14295,14791
chrZ	9131173	9140991	iso_7900	1000	-	9131173	9140991	0,0,0	9	27,117,109,129,103,157,103,103,71	0,427,1723,2972,3297,3738,4338,5536,9747
chrZ	10617943	10653515	iso_7910	1000	-	10617943	10653515	0,0,0	4	82,96,85,24	0,650,33583,35548
chrZ	11154347	11163713	iso_7915	1000	+	11154347	11163713	0,0,0	3	58,152,23	0,1596,9343
chrZ	16850151	16857421	iso_7945	1000	+	16850151	16857421	0,0,0	4	87,121,185,71	0,1434,5049,7199
chrZ	16857399	16863481	iso_7946	1000	+	16857399	16863481	0,0,0	5	103,166,83,217,127	0,1383,3550,4404,5955
chrZ	16866090	16872099	iso_7947	1000	+	16866090	16872099	0,0,0	5	79,141,94,79,82	0,2341,3753,5283,5927
chrZ	16920273	16924163	iso_7948	1000	+	16920273	16924163	0,0,0	4	56,96,40,253	0,2685,3025,3637
chrZ	23314164	23317766	iso_7985	1000	+	23314164	23317766	0,0,0	3	53,224,628	0,517,2974
chrZ	26869293	26873130	iso_8005	1000	+	26869293	26873130	0,0,0	3	174,133,177	0,2610,3660
chrZ	29010317	29013046	iso_8018	1000	+	29010317	29013046	0,0,0	2	41,181	0,2548
chrZ	29013348	29014884	iso_8019	1000	+	29013348	29014884	0,0,0	2	24,264	0,1272
chrZ	32733763	32745176	iso_8028	1000	+	32733763	32745176	0,0,0	4	622,521,175,449	0,3844,6758,10964
chrZ	40922708	40935365	iso_8072	1000	+	40922708	40935365	0,0,0	2	133,639	0,12018
chrZ	53249099	53261098	iso_8127	1000	-	53249099	53261098	0,0,0	3	54,62,259	0,2550,11740
chrZ	57569693	57620694	iso_8154	1000	+	57569693	57620694	0,0,0	6	121,54,110,110,98,2051	0,16292,41042,44195,47811,48950
chrZ	60047260	60084998	iso_8159	1000	-	60047260	60084998	0,0,0	2	612,554	0,37184
chrZ	60095755	60115137	iso_8160	1000	-	60095755	60115137	0,0,0	4	304,36,97,85	0,3126,19101,19297
chrZ	70906530	70908749	iso_8204	1000	+	70906530	70908749	0,0,0	2	206,86	0,2133
