# Supplementary material for: Long-Read Sequencing of Chicken Transcripts and Identification of New Transcript Isoforms
Source: PLoS One. 2014 Apr 15;9(4):e94650. doi: 10.1371/journal.pone.0094650 (PMC3988055; doi:10.1371/journal.pone.0094650)
Supplement: File S2 — A bed formatted file containing the galGal4 locations of all isoforms not found in the current Ensembl annotation. (BED) [file pone.0094650.s002.bed]

chr1	60600	75566	iso_0	1000	+	60600	75566	0,0,0	10	1704,1951,179,166,132,159,95,135,106,1642	0,2758,6670,8087,9096,10392,10683,11581,12527,13324
chr1	270892	387588	iso_1	1000	+	270892	387588	0,0,0	6	98,114,76,83,125,22	0,40880,59189,90813,99731,116674
chr1	436790	437551	iso_2	1000	-	436790	437551	0,0,0	3	16,123,237	0,221,524
chr1	460445	527889	iso_3	1000	+	460445	527889	0,0,0	24	59,127,248,187,138,66,113,114,127,153,204,65,116,86,81,98,58,128,176,160,89,208,144,137	0,17412,30003,34209,35575,41507,41955,45116,46254,47677,48074,49320,50369,50614,51005,52245,54051,55094,55870,56779,57351,59595,65945,67307
chr1	608665	618180	iso_5	1000	+	608665	618180	0,0,0	21	111,207,102,56,76,72,80,155,93,110,72,67,108,54,71,97,66,53,102,150,151	0,789,1713,2256,4065,5059,5243,5696,6201,6531,6723,7199,7374,7581,8202,8345,8517,8775,8954,9128,9364
chr1	608665	618180	iso_6	1000	+	608665	618180	0,0,0	20	111,207,102,56,76,264,155,93,110,72,67,108,54,71,97,66,53,102,150,151	0,789,1713,2256,4065,5059,5696,6201,6531,6723,7199,7374,7581,8202,8345,8517,8775,8954,9128,9364
chr1	608692	611273	iso_4	1000	+	608692	611273	0,0,0	4	80,207,102,352	0,762,1686,2229
chr1	650527	652496	iso_7	1000	+	650527	652496	0,0,0	3	122,118,33	0,973,1936
chr1	651727	653376	iso_8	1000	+	651727	653376	0,0,0	4	91,121,126,135	0,736,1264,1514
chr1	731388	734459	iso_10	1000	+	731388	734459	0,0,0	3	54,64,456	0,842,2615
chr1	731388	734513	iso_9	1000	+	731388	734513	0,0,0	3	54,55,514	0,842,2611
chr1	731399	734513	iso_11	1000	+	731399	734513	0,0,0	3	50,55,514	0,831,2600
chr1	850750	859413	iso_12	1000	-	850750	859413	0,0,0	10	210,198,210,223,158,128,84,151,112,91	0,981,1514,2593,3508,4768,5487,6339,6670,8572
chr1	859887	872928	iso_13	1000	+	859887	872928	0,0,0	9	63,222,155,149,85,67,48,140,505	0,7394,8148,8433,9167,9891,10775,11413,12536
chr1	991859	993660	iso_14	1000	-	991859	993660	0,0,0	3	216,165,163	0,936,1638
chr1	1044698	1050500	iso_15	1000	-	1044698	1050500	0,0,0	8	48,104,101,100,20,125,138,39	0,2508,3591,4445,4652,4771,4992,5763
chr1	1907294	2037941	iso_9475	1000	+	1907294	2037941	0,0,0	5	181,85,85,145,2204	0,3185,29340,80894,128443
chr1	1907294	2096633	iso_9297	1000	+	1907294	2096633	0,0,0	8	181,85,85,145,84,71,136,707	0,3185,29340,80894,128443,158594,182665,188632
chr1	1907294	2096637	iso_9204	1000	+	1907294	2096637	0,0,0	8	181,85,85,145,84,71,136,714	0,3185,29340,80894,128443,158594,182665,188629
chr1	3021378	3026149	iso_17	1000	+	3021378	3026149	0,0,0	4	146,62,168,1533	0,508,687,3238
chr1	3021378	3026165	iso_16	1000	+	3021378	3026165	0,0,0	5	146,62,168,57,1552	0,508,687,1921,3235
chr1	3054653	3112127	iso_18	1000	-	3054653	3112127	0,0,0	12	117,148,130,222,213,113,66,78,196,110,89,153	0,1143,10335,12592,14542,29477,36717,37950,45871,49899,55854,57321
chr1	3137035	3137425	iso_19	1000	+	3137035	3137425	0,0,0	2	34,225	0,165
chr1	3411564	3425452	iso_9183	1000	+	3411564	3425452	0,0,0	12	73,141,117,167,98,57,142,152,74,99,73,1474	0,2006,3506,4147,5374,6362,8636,10307,11144,11613,12208,12414
chr1	3468438	3475021	iso_20	1000	+	3468438	3475021	0,0,0	4	56,63,65,216	0,255,476,6367
chr1	4050927	4087331	iso_21	1000	-	4050927	4087331	0,0,0	11	1385,378,117,51,554,310,172,117,173,251,71	0,2672,5231,6417,6856,10581,13255,28693,29341,34911,36333
chr1	4129602	4144429	iso_22	1000	-	4129602	4144429	0,0,0	13	1119,101,100,69,51,124,58,49,182,123,44,95,167	0,2314,3959,5088,5419,5944,8783,9106,10498,11630,11866,12868,14660
chr1	4129602	4144429	iso_23	1000	-	4129602	4144429	0,0,0	13	1119,101,100,69,51,121,58,49,182,123,44,95,167	0,2314,3959,5088,5419,5944,8783,9106,10498,11630,11866,12868,14660
chr1	4144443	4151285	iso_24	1000	+	4144443	4151285	0,0,0	9	117,35,132,205,144,65,156,97,150	0,686,1899,2690,3113,3687,4317,5185,6692
chr1	4144443	4151285	iso_9291	1000	+	4144443	4151285	0,0,0	10	117,35,166,205,144,65,156,97,38,150	0,686,1865,2690,3113,3687,4317,5185,6131,6692
chr1	4144443	4151285	iso_9158	1000	+	4144443	4151285	0,0,0	10	117,35,148,205,144,65,156,97,38,150	0,686,1883,2690,3113,3687,4317,5185,6131,6692
chr1	4144443	4151285	iso_25	1000	+	4144443	4151285	0,0,0	9	117,35,132,205,144,65,156,984,150	0,686,1899,2690,3113,3687,4317,5185,6692
chr1	5561606	5564364	iso_26	1000	+	5561606	5564364	0,0,0	2	157,2068	0,690
chr1	5590693	5603041	iso_27	1000	+	5590693	5603041	0,0,0	3	295,84,383	0,11603,11965
chr1	5590693	5779984	iso_9420	1000	+	5590693	5779984	0,0,0	5	295,196,83,49,473	0,124520,156356,179429,188818
chr1	5590693	5842368	iso_8649	1000	+	5590693	5842368	0,0,0	14	295,196,83,49,135,80,159,64,135,120,180,144,172,1016	0,124520,156356,179429,188818,199512,204438,206018,216328,234029,240154,243719,249126,250659
chr1	5807017	5842368	iso_28	1000	+	5807017	5842368	0,0,0	6	139,120,198,144,172,1016	0,17705,23812,27395,32802,34335
chr1	6063055	6077976	iso_29	1000	+	6063055	6077976	0,0,0	3	101,253,3578	0,10730,11343
chr1	6167424	6183166	iso_30	1000	+	6167424	6183166	0,0,0	12	65,68,66,79,132,110,154,161,198,191,77,1277	0,1841,5682,7433,9390,9670,10373,11401,12906,13333,13675,14465
chr1	6570133	6578720	iso_31	1000	+	6570133	6578720	0,0,0	8	84,116,150,94,159,131,77,966	0,2645,3434,4668,5417,6238,7310,7621
chr1	6593334	6599564	iso_32	1000	+	6593334	6599564	0,0,0	5	212,160,119,114,86	0,764,1581,2262,6144
chr1	6604838	6616555	iso_33	1000	-	6604838	6616555	0,0,0	9	1018,132,150,182,82,166,111,56,122	0,2948,4687,5791,7661,8098,8461,8728,11595
chr1	6817972	6878095	iso_34	1000	-	6817972	6878095	0,0,0	5	85,93,95,66,50	0,12650,18999,48481,60073
chr1	7160291	7221108	iso_35	1000	-	7160291	7221108	0,0,0	4	3187,154,184,120	0,4612,8976,60697
chr1	7305869	7316800	iso_8733	1000	+	7305869	7316800	0,0,0	12	101,81,83,49,916,162,156,103,216,174,68,673	0,195,352,1281,2067,3445,4019,5402,6951,7557,8749,10258
chr1	7309940	7313600	iso_36	1000	+	7309940	7313600	0,0,0	4	104,103,212,174	0,1331,2884,3486
chr1	10487941	10493309	iso_37	1000	+	10487941	10493309	0,0,0	3	152,115,21	0,802,5347
chr1	10863979	10983530	iso_38	1000	+	10863979	10983530	0,0,0	18	368,141,161,63,120,91,120,143,115,70,145,223,89,42,158,68,131,1282	0,3402,69044,71555,76413,80240,84788,86071,88285,90020,92896,96966,106586,108793,110043,113034,116221,118269
chr1	11003607	11029960	iso_40	1000	-	11003607	11029960	0,0,0	14	2381,165,55,74,119,188,70,47,92,180,145,161,235,216	0,3060,4084,4859,5945,6862,8646,12136,12578,12793,14054,16306,22821,26137
chr1	11004113	11029960	iso_39	1000	-	11004113	11029960	0,0,0	14	1757,165,55,74,119,188,70,47,92,180,145,161,235,216	0,2554,3578,4353,5439,6356,8140,11630,12072,12287,13548,15800,22315,25631
chr1	11190404	11223553	iso_41	1000	-	11190404	11223553	0,0,0	9	474,215,154,130,129,158,142,43,75	0,574,1611,3047,6409,8288,13381,13601,33074
chr1	11505867	12114624	iso_42	1000	+	11505867	12114624	0,0,0	10	397,117,120,216,214,80,58,122,183,2149	0,212697,424826,470119,479121,491654,567861,575732,577278,606608
chr1	12143348	12183359	iso_43	1000	+	12143348	12183359	0,0,0	7	58,42,92,193,249,186,81	0,10365,15656,22452,25648,37152,39930
chr1	12381890	12452005	iso_9239	1000	-	12381890	12452005	0,0,0	18	1330,117,31,89,78,965,86,99,78,67,143,60,72,39,96,77,109,141	0,1986,3406,4394,5798,7452,17529,25470,25663,26340,27683,30912,33900,34731,35780,36730,40071,69974
chr1	12778123	12784777	iso_44	1000	+	12778123	12784777	0,0,0	9	114,141,87,130,199,80,113,144,112	0,2181,2655,3166,3683,4547,5139,5845,6542
chr1	12833849	12848594	iso_45	1000	-	12833849	12848594	0,0,0	3	82,214,64	0,1728,14681
chr1	12856984	12898385	iso_46	1000	-	12856984	12898385	0,0,0	26	439,99,198,220,158,162,74,176,243,107,176,178,215,155,257,194,178,141,169,250,259,148,221,230,103,55	0,8280,8756,9942,11018,11523,12325,14002,14659,15321,15807,16705,17531,18539,19473,20704,22130,23670,27152,29563,31093,35198,36406,38366,41155,41346
chr1	13157684	13226647	iso_47	1000	-	13157684	13226647	0,0,0	15	1719,113,111,48,113,53,91,49,131,112,75,198,93,184,99	0,5119,37878,46263,48920,50438,52597,53225,56554,57023,59441,62974,64913,65793,68864
chr1	13548597	13573064	iso_48	1000	-	13548597	13573064	0,0,0	2	242,83	0,24384
chr1	13574997	13627798	iso_49	1000	+	13574997	13627798	0,0,0	26	327,60,185,112,230,81,59,173,39,213,131,118,110,262,99,165,309,255,145,254,57,564,302,89,92,2272	0,7830,16877,21979,22630,23816,24880,28569,29948,31625,33078,34310,34588,35183,37347,38649,39527,40750,41176,42032,42414,43801,47025,49161,49631,50529
chr1	13810293	13821684	iso_50	1000	+	13810293	13821684	0,0,0	13	448,242,174,150,157,111,226,138,200,215,181,119,267	0,517,1625,1875,3658,4565,4881,7129,7981,9351,10106,10372,11124
chr1	13821836	13823393	iso_51	1000	-	13821836	13823393	0,0,0	4	81,72,85,75	0,693,1198,1482
chr1	13828828	13866253	iso_52	1000	-	13828828	13866253	0,0,0	10	2643,75,937,122,193,257,83,284,223,154	0,5342,9887,14922,16242,18680,19768,24497,31757,37271
chr1	13828828	13938354	iso_53	1000	-	13828828	13938354	0,0,0	11	2643,75,937,122,193,257,83,284,223,105,39	0,5342,9887,14922,16242,18680,19768,24497,31757,69922,109487
chr1	13960569	13967330	iso_54	1000	+	13960569	13967330	0,0,0	4	119,127,203,424	0,1258,3467,6337
chr1	14356757	14370048	iso_55	1000	+	14356757	14370048	0,0,0	10	194,235,133,112,113,157,145,330,142,1096	0,1280,2622,3274,3484,3933,4603,7049,10604,12195
chr1	14356757	14370048	iso_56	1000	+	14356757	14370048	0,0,0	10	194,235,133,112,98,157,145,330,142,1096	0,1280,2622,3274,3484,3933,4603,7049,10604,12195
chr1	14559084	14564798	iso_57	1000	+	14559084	14564798	0,0,0	4	117,123,227,1329	0,1462,2472,4385
chr1	14568193	14591313	iso_58	1000	+	14568193	14591313	0,0,0	8	24,104,101,151,136,112,101,995	0,241,3211,5290,9994,12410,20751,22125
chr1	14624202	14627999	iso_59	1000	+	14624202	14627999	0,0,0	5	109,101,84,74,1465	0,448,789,1708,2332
chr1	14672381	14677053	iso_60	1000	+	14672381	14677053	0,0,0	7	67,95,144,102,191,171,191	0,437,863,1165,2393,3934,4481
chr1	14681268	14692331	iso_61	1000	-	14681268	14692331	0,0,0	10	445,160,177,137,208,145,204,242,185,297	0,1358,2684,3641,3987,4943,5471,7579,9006,10766
chr1	14704561	14722006	iso_62	1000	-	14704561	14722006	0,0,0	18	161,144,205,124,128,159,136,80,113,180,189,121,203,64,189,74,136,170	0,248,526,1192,1816,2336,4652,6479,7466,7980,8539,8896,10323,11408,11564,13613,15603,17275
chr1	14737658	14740960	iso_63	1000	-	14737658	14740960	0,0,0	4	24,376,97,15	0,497,2001,3287
chr1	14779300	14800555	iso_9066	1000	+	14779300	14800555	0,0,0	14	115,146,109,47,71,41,102,96,56,99,98,163,80,2006	0,1569,4389,6304,7623,9217,10290,11342,12520,13542,14828,17078,18574,19249
chr1	14807391	14817618	iso_64	1000	-	14807391	14817618	0,0,0	7	1711,75,209,153,185,73,136	0,3359,6215,7189,8699,9712,10091
chr1	14944423	15016592	iso_65	1000	+	14944423	15016592	0,0,0	4	14,209,164,39	0,6039,67457,72130
chr1	15150151	15234326	iso_8246	1000	+	15150151	15234326	0,0,0	36	62,223,183,150,135,168,116,196,190,64,198,39,85,118,189,200,108,69,212,154,201,102,166,21,61,55,218,111,39,137,181,165,118,171,200,1284	0,28797,30196,32278,33268,36124,38295,42125,43065,43935,44569,48045,50435,50702,52082,53165,53768,54372,54549,55382,55917,57454,58168,58849,62396,62674,64305,68527,70965,72975,76344,76869,77653,78482,81549,82891
chr1	15490890	15497916	iso_66	1000	-	15490890	15497916	0,0,0	3	1594,198,223	0,5324,6803
chr1	15509052	15520594	iso_67	1000	+	15509052	15520594	0,0,0	12	85,81,64,619,171,141,384,73,243,178,141,869	0,487,1268,1420,3231,4643,5976,6555,7017,8350,9625,10673
chr1	15517545	15520116	iso_68	1000	+	15517545	15520116	0,0,0	3	35,141,857	0,1132,1714
chr1	15520692	15532336	iso_69	1000	+	15520692	15532336	0,0,0	11	114,166,107,123,173,54,67,102,145,83,1729	0,232,2087,2645,4142,5257,5792,6774,8209,8587,9915
chr1	15527671	15532336	iso_70	1000	+	15527671	15532336	0,0,0	4	67,145,83,1729	0,1230,1608,2936
chr1	15539518	15544296	iso_71	1000	-	15539518	15544296	0,0,0	5	130,265,201,168,169	0,1915,2481,3663,4609
chr1	15761782	15808599	iso_72	1000	+	15761782	15808599	0,0,0	18	215,121,121,62,133,26,92,92,49,72,44,110,155,148,94,85,69,287	0,8215,20081,28168,29299,29885,31894,33416,34521,35431,37105,37250,38520,42342,42928,43958,45696,46530
chr1	16672633	16677438	iso_73	1000	-	16672633	16677438	0,0,0	3	2477,163,181	0,3520,4624
chr1	16984341	17301437	iso_74	1000	+	16984341	17301437	0,0,0	4	206,150,128,477	0,121041,233181,316619
chr1	18538149	18597418	iso_75	1000	-	18538149	18597418	0,0,0	13	3498,155,110,128,136,489,261,313,129,132,157,1381,79	0,4642,6885,11753,13935,30285,34012,35064,36137,37226,41598,53628,59190
chr1	18608231	18627485	iso_76	1000	+	18608231	18627485	0,0,0	3	49,69,331	0,5449,18923
chr1	18641753	18657330	iso_9234	1000	-	18641753	18657330	0,0,0	10	1142,76,170,224,104,195,174,133,193,93	0,4122,4368,5264,5953,7354,8916,9566,9846,15484
chr1	19947295	19955022	iso_77	1000	+	19947295	19955022	0,0,0	2	117,109	0,7618
chr1	20109552	20116850	iso_78	1000	-	20109552	20116850	0,0,0	9	574,160,186,85,54,86,91,280,75	0,1245,1867,2543,3166,3690,5310,6493,7223
chr1	20269626	20346456	iso_9047	1000	-	20269626	20346456	0,0,0	35	1848,75,76,65,148,161,155,85,101,157,147,67,182,230,101,140,177,228,109,168,137,109,149,173,82,93,102,103,115,151,127,101,123,183,1024	0,5281,7282,8082,8672,9397,11180,17777,18688,19848,22675,22934,23777,24903,27349,28464,28984,29633,31546,33249,34056,46056,49708,50939,55380,56623,61270,61840,62549,64907,66808,69104,72974,73973,75806
chr1	20443909	20520622	iso_79	1000	-	20443909	20520622	0,0,0	3	391,103,91	0,68289,76622
chr1	20694712	20982578	iso_80	1000	+	20694712	20982578	0,0,0	9	161,846,217,136,155,138,201,137,925	0,6019,66563,150827,152502,154259,211467,268917,286941
chr1	21512952	21526948	iso_81	1000	+	21512952	21526948	0,0,0	5	84,86,132,73,1872	0,1184,6830,10617,12124
chr1	21832839	21856007	iso_8932	1000	-	21832839	21856007	0,0,0	6	412,71,68,94,74,82	0,3412,5358,7564,8430,23086
chr1	22066388	22074771	iso_82	1000	-	22066388	22074771	0,0,0	8	263,172,246,159,132,53,139,81	0,638,1406,3820,4877,5104,6700,8302
chr1	22114432	22168301	iso_83	1000	+	22114432	22168301	0,0,0	10	114,127,69,194,44,86,242,54,238,974	0,6577,6809,14563,15952,21404,42430,43248,46966,52895
chr1	22514106	22539078	iso_84	1000	+	22514106	22539078	0,0,0	5	38,64,124,104,157	0,5254,7403,21164,24815
chr1	22559407	22601085	iso_85	1000	+	22559407	22601085	0,0,0	7	14,75,84,33,108,105,970	0,5979,9393,9591,17352,36571,40708
chr1	22638399	22654879	iso_86	1000	+	22638399	22654879	0,0,0	15	22,221,177,85,68,147,79,128,149,123,112,60,68,122,34	0,1430,2503,3268,4023,4186,6582,6762,7048,8465,8739,9365,9516,13612,16446
chr1	23108267	23116932	iso_87	1000	-	23108267	23116932	0,0,0	5	1028,162,45,68,779	0,2493,4469,4827,7886
chr1	23197209	23211743	iso_88	1000	-	23197209	23211743	0,0,0	10	890,39,193,191,59,120,72,97,66,653	0,2358,3513,4821,5345,6620,7008,9423,12593,13881
chr1	23197209	23211743	iso_89	1000	-	23197209	23211743	0,0,0	9	890,39,193,191,1395,72,97,66,653	0,2358,3513,4821,5345,7008,9423,12593,13881
chr1	23237963	23283097	iso_90	1000	+	23237963	23283097	0,0,0	8	45,137,83,136,75,108,144,1603	0,441,13728,14426,30432,34812,38060,43531
chr1	24068315	24073673	iso_91	1000	+	24068315	24073673	0,0,0	3	86,149,17	0,781,5341
chr1	24076364	24088707	iso_92	1000	+	24076364	24088707	0,0,0	8	140,154,62,103,45,86,218,72	0,849,2505,3582,5567,8009,11230,12271
chr1	24088733	24091411	iso_93	1000	+	24088733	24091411	0,0,0	4	34,34,139,39	0,752,1001,2639
chr1	24093576	24096539	iso_94	1000	+	24093576	24096539	0,0,0	3	183,147,126	0,2120,2837
chr1	24602259	24653196	iso_95	1000	-	24602259	24653196	0,0,0	14	325,140,93,151,103,137,73,115,98,155,76,116,55,71	0,3113,4898,9235,18858,19518,20548,29595,40634,43964,46080,47316,47988,50866
chr1	24742309	24772084	iso_96	1000	-	24742309	24772084	0,0,0	2	635,96	0,29679
chr1	25738625	25752556	iso_97	1000	-	25738625	25752556	0,0,0	3	1759,153,93	0,11753,13838
chr1	25908524	26257295	iso_98	1000	-	25908524	26257295	0,0,0	7	80,138,90,178,83,147,82	0,1248,61412,127360,224596,282743,348689
chr1	26854876	26865611	iso_99	1000	-	26854876	26865611	0,0,0	11	785,96,129,135,109,179,51,125,82,105,367	0,1334,2107,3199,4880,5089,5365,7126,7653,8639,10368
chr1	27158365	27204013	iso_8313	1000	+	27158365	27204013	0,0,0	24	103,59,149,86,96,61,94,149,87,105,142,167,87,177,84,120,122,121,82,110,73,114,62,320	0,712,3389,5068,10820,12441,15881,17790,19000,20248,22299,23060,24503,26205,29619,31500,32492,32880,33514,33837,37238,41209,42204,45328
chr1	27225106	27674085	iso_100	1000	+	27225106	27674085	0,0,0	6	81,138,104,66,103,465	0,12643,19152,300327,355759,448514
chr1	28383984	28392493	iso_101	1000	-	28383984	28392493	0,0,0	3	2931,228,72	0,5010,8437
chr1	29410644	29441448	iso_102	1000	-	29410644	29441448	0,0,0	7	1836,173,124,252,126,175,50	0,3258,3769,14065,15119,16120,30754
chr1	29512118	29523898	iso_103	1000	-	29512118	29523898	0,0,0	8	672,76,110,108,112,29,88,68	0,1938,2112,2894,3082,6362,6558,11712
chr1	29523995	29592294	iso_105	1000	+	29523995	29592294	0,0,0	10	44,42,92,180,62,215,83,120,141,2332	0,4949,6131,8733,9284,27048,31117,35363,38526,65967
chr1	29523995	29592294	iso_104	1000	+	29523995	29592294	0,0,0	10	44,42,92,180,62,257,83,120,141,2332	0,4949,6131,8733,9284,27048,31117,35363,38526,65967
chr1	29530116	29592294	iso_106	1000	+	29530116	29592294	0,0,0	4	102,180,62,2332	0,2612,3163,59846
chr1	29866354	29873686	iso_107	1000	-	29866354	29873686	0,0,0	7	1711,105,69,134,95,95,132	0,2353,5451,6214,6759,6948,7200
chr1	30015931	30024154	iso_108	1000	+	30015931	30024154	0,0,0	9	161,65,115,110,71,184,63,159,948	0,1520,1857,3273,4160,4719,5713,7023,7275
chr1	30025393	30030771	iso_109	1000	-	30025393	30030771	0,0,0	3	3077,122,156	0,4679,5222
chr1	30056684	30085824	iso_110	1000	+	30056684	30085824	0,0,0	3	49,305,96	0,2269,29044
chr1	30686516	30692684	iso_111	1000	-	30686516	30692684	0,0,0	3	1142,64,147	0,5169,6021
chr1	30690671	30692684	iso_8821	1000	-	30690671	30692684	0,0,0	3	290,64,147	0,1014,1866
chr1	30753326	30759596	iso_112	1000	+	30753326	30759596	0,0,0	3	135,223,2400	0,954,3870
chr1	30807863	30848088	iso_113	1000	-	30807863	30848088	0,0,0	15	1590,120,219,344,2511,107,90,107,47,68,98,78,155,79,62	0,1919,2437,4854,6809,12236,13402,14405,16974,17632,18734,20317,28728,29720,40163
chr1	30878186	30912048	iso_114	1000	-	30878186	30912048	0,0,0	16	1568,98,142,119,101,80,126,59,83,82,93,74,116,76,213,275	0,2252,2456,3112,6308,7599,9889,10131,11081,11989,12359,14078,19403,20020,25587,33587
chr1	31384444	31391710	iso_115	1000	+	31384444	31391710	0,0,0	6	214,46,82,138,84,538	0,684,826,2823,4165,6728
chr1	31384452	31391710	iso_117	1000	+	31384452	31391710	0,0,0	5	241,82,138,84,538	0,818,2815,4157,6720
chr1	31384483	31391710	iso_116	1000	+	31384483	31391710	0,0,0	6	182,99,82,138,84,538	0,592,787,2784,4126,6689
chr1	32665951	32687653	iso_118	1000	-	32665951	32687653	0,0,0	3	28,248,25	0,6675,21677
chr1	32942111	33012785	iso_119	1000	+	32942111	33012785	0,0,0	33	140,64,128,132,130,98,126,195,125,140,154,233,82,182,113,105,81,74,91,102,111,176,294,199,629,144,129,191,61,124,208,83,1531	0,14837,18903,19736,22347,23044,23769,24656,25574,25998,30342,33247,34755,35523,37232,38130,38492,38659,38806,40080,43416,44308,46577,47612,48899,54350,55326,57304,63775,65104,66007,67062,69143
chr1	33555111	33562924	iso_120	1000	-	33555111	33562924	0,0,0	3	1375,119,252	0,5274,7561
chr1	33598467	33625161	iso_121	1000	+	33598467	33625161	0,0,0	21	46,121,141,130,182,161,111,180,197,59,92,102,79,122,77,40,102,97,107,72,2137	0,3710,5579,6562,7277,8557,10137,12389,13104,15445,16465,16954,19505,20370,20613,21037,21981,22194,23266,23739,24557
chr1	34166849	34272041	iso_122	1000	+	34166849	34272041	0,0,0	4	158,51,33,3191	0,7334,82694,102001
chr1	34329844	34337785	iso_123	1000	-	34329844	34337785	0,0,0	7	1242,46,118,34,106,109,144	0,1706,2385,3273,4850,6179,7797
chr1	34429608	34434658	iso_124	1000	-	34429608	34434658	0,0,0	2	59,151	0,4899
chr1	34765296	34771245	iso_125	1000	+	34765296	34771245	0,0,0	4	912,170,465,2163	0,2166,2426,3786
chr1	35080629	35090894	iso_126	1000	-	35080629	35090894	0,0,0	5	180,176,100,134,148	0,983,5860,8026,10117
chr1	35096799	35097918	iso_127	1000	-	35096799	35097918	0,0,0	3	59,106,93	0,427,1026
chr1	35208282	35233602	iso_128	1000	+	35208282	35233602	0,0,0	28	70,86,90,116,127,104,128,49,72,89,79,114,91,77,60,146,49,70,119,39,151,107,103,161,126,114,168,323	0,1906,3357,4237,6253,6882,7542,7996,9230,9800,10764,11514,13489,14898,15389,17198,17464,18522,19031,20625,20993,21553,22302,22645,23033,23597,24007,24997
chr1	35255286	35268455	iso_129	1000	+	35255286	35268455	0,0,0	11	42,79,75,134,50,68,91,161,156,78,2167	0,523,1963,2401,3355,4399,4612,7164,8137,9558,11002
chr1	35273169	35304765	iso_130	1000	-	35273169	35304765	0,0,0	8	635,149,153,171,185,173,151,51	0,1695,2801,3802,4239,5270,31254,31545
chr1	35343624	35369170	iso_131	1000	+	35343624	35369170	0,0,0	10	120,210,104,146,174,505,116,154,192,915	0,7937,9806,10852,11569,12489,15290,15717,16893,24631
chr1	35356149	35369170	iso_132	1000	+	35356149	35369170	0,0,0	5	469,116,154,195,915	0,2765,3192,4365,12106
chr1	35356149	35369170	iso_133	1000	+	35356149	35369170	0,0,0	6	469,93,116,154,192,915	0,1706,2765,3192,4368,12106
chr1	35461429	35471176	iso_134	1000	+	35461429	35471176	0,0,0	13	124,75,66,112,77,113,203,101,128,104,126,129,104	0,702,1259,2207,2763,3874,4864,5246,5433,6968,8666,9420,9643
chr1	35461429	35473451	iso_135	1000	+	35461429	35473451	0,0,0	16	124,75,66,112,77,113,203,101,128,104,126,123,104,100,142,327	0,702,1259,2207,2763,3874,4864,5246,5433,6968,8666,9426,9643,10554,11030,11695
chr1	35465300	35473451	iso_136	1000	+	35465300	35473451	0,0,0	11	116,203,101,128,104,126,129,104,100,142,327	0,993,1375,1562,3097,4795,5549,5772,6683,7159,7824
chr1	35522541	35551858	iso_137	1000	+	35522541	35551858	0,0,0	10	60,276,262,78,204,129,113,100,70,376	0,6864,7339,17364,17799,21437,23785,26747,26942,28941
chr1	35522541	35551858	iso_138	1000	+	35522541	35551858	0,0,0	11	60,276,262,96,78,204,129,113,100,70,376	0,6864,7339,14747,17364,17799,21437,23785,26747,26942,28941
chr1	35828273	35849025	iso_139	1000	-	35828273	35849025	0,0,0	8	205,267,261,270,264,258,279,128	0,1499,3808,5805,8515,9389,10216,20624
chr1	35854314	35863479	iso_140	1000	-	35854314	35863479	0,0,0	2	101,210	0,8955
chr1	37697235	37704107	iso_141	1000	-	37697235	37704107	0,0,0	6	527,110,91,67,206,72	0,1126,2751,4057,5325,6800
chr1	37736684	37742166	iso_142	1000	-	37736684	37742166	0,0,0	10	622,94,78,171,57,84,126,135,176,98	0,1927,2126,2502,3096,3748,3928,4412,4903,5384
chr1	37870384	37885439	iso_8672	1000	-	37870384	37885439	0,0,0	14	774,48,33,123,20,146,140,72,129,81,142,103,89,35	0,2527,2987,4050,4815,4924,5881,6669,7239,7608,8132,11875,14286,15020
chr1	37870384	37898848	iso_144	1000	-	37870384	37898848	0,0,0	15	774,51,33,123,20,146,140,72,129,81,142,103,89,33,145	0,2527,2987,4050,4815,4924,5881,6669,7239,7608,8132,11875,14286,15020,28319
chr1	37870384	37898848	iso_8848	1000	-	37870384	37898848	0,0,0	15	774,51,33,123,20,146,140,72,126,81,142,103,89,33,145	0,2527,2987,4050,4815,4924,5881,6669,7239,7608,8132,11875,14286,15020,28319
chr1	37870434	37898848	iso_143	1000	-	37870434	37898848	0,0,0	15	721,51,33,123,20,146,140,72,129,81,142,103,89,33,145	0,2477,2937,4000,4765,4874,5831,6619,7189,7558,8082,11825,14236,14970,28269
chr1	37963295	38014611	iso_145	1000	-	37963295	38014611	0,0,0	22	573,106,103,88,186,137,90,98,99,97,99,82,185,235,172,85,204,102,81,71,138,107	0,844,1358,1845,3191,3640,4303,4876,6218,6716,7304,7967,8851,10189,12298,13439,17903,19282,20274,23828,41275,51209
chr1	39490227	39614817	iso_8862	1000	-	39490227	39614817	0,0,0	26	2442,51,48,105,142,17,66,119,169,198,91,177,162,123,95,216,117,110,158,89,75,145,160,119,131,387	0,8822,13268,14235,15040,16447,22892,23150,25560,25909,29758,32587,33217,35667,38503,39372,39949,43416,47139,47425,47946,51038,53040,61983,80327,124203
chr1	39516193	39537742	iso_8502	1000	-	39516193	39537742	0,0,0	10	141,91,162,123,95,216,117,110,158,90	0,3792,7251,9701,12537,13406,13983,17450,21173,21459
chr1	39516193	39570687	iso_146	1000	-	39516193	39570687	0,0,0	15	141,91,177,162,123,95,216,110,158,89,75,145,160,119,133	0,3792,6621,7251,9701,12537,13406,17450,21173,21459,21980,25072,27074,36017,54361
chr1	39529598	39614817	iso_147	1000	-	39529598	39614817	0,0,0	10	217,110,158,89,75,145,160,119,131,387	0,4045,7768,8054,8575,11667,13669,22612,40956,84832
chr1	39679750	39683670	iso_9269	1000	+	39679750	39683670	0,0,0	6	89,56,102,97,48,1150	0,174,919,1522,2597,2770
chr1	39962927	40003466	iso_148	1000	-	39962927	40003466	0,0,0	4	1690,72,119,104	0,4059,22138,40435
chr1	40127377	40132890	iso_149	1000	-	40127377	40132890	0,0,0	3	57,93,124	0,3834,5389
chr1	40614926	40619285	iso_150	1000	-	40614926	40619285	0,0,0	4	323,100,223,80	0,1652,3785,4279
chr1	40619677	40660281	iso_151	1000	+	40619677	40660281	0,0,0	9	46,165,101,618,145,95,30,74,65	0,5585,9942,14069,17403,33869,36386,37561,40539
chr1	42663126	42670959	iso_8635	1000	-	42663126	42670959	0,0,0	6	1894,92,204,108,108,64	0,3182,5186,5621,6120,7769
chr1	42673057	42678646	iso_152	1000	-	42673057	42678646	0,0,0	4	121,124,119,200	0,2010,4907,5389
chr1	42733495	42736232	iso_153	1000	-	42733495	42736232	0,0,0	4	76,123,57,283	0,213,934,2454
chr1	42736338	42758303	iso_9505	1000	+	42736338	42758303	0,0,0	8	72,115,217,219,100,116,173,1894	0,10452,11245,11847,16057,16852,18589,20071
chr1	42736338	42773560	iso_154	1000	+	42736338	42773560	0,0,0	16	72,98,115,217,219,100,116,173,253,149,121,112,104,170,227,2275	0,806,10452,11245,11847,16057,16852,18589,20071,25237,28395,29178,30005,31276,33110,34947
chr1	42736338	42773560	iso_8766	1000	+	42736338	42773560	0,0,0	15	72,115,217,219,100,116,173,253,149,121,112,104,170,227,2275	0,10452,11245,11847,16057,16852,18589,20071,25237,28395,29178,30005,31276,33110,34947
chr1	42748274	42795299	iso_155	1000	+	42748274	42795299	0,0,0	12	130,100,116,173,253,149,121,112,104,170,227,800	0,4121,4916,6653,8135,13301,16459,17242,18069,19340,21174,46225
chr1	43275212	43301010	iso_156	1000	-	43275212	43301010	0,0,0	19	1441,183,108,212,214,192,107,88,180,238,242,243,215,162,39,138,126,255,101	0,6072,8141,9969,10328,10728,12786,13168,13336,14417,17158,18944,19778,20667,21195,23978,24448,24654,25697
chr1	44708214	44713541	iso_157	1000	+	44708214	44713541	0,0,0	3	36,88,3526	0,530,1801
chr1	44743619	44750873	iso_8458	1000	+	44743619	44750873	0,0,0	6	135,162,64,85,164,137	0,1192,3808,4827,5757,7117
chr1	44743619	44750873	iso_158	1000	+	44743619	44750873	0,0,0	6	139,162,64,85,164,137	0,1192,3808,4827,5757,7117
chr1	44775697	44851151	iso_159	1000	+	44775697	44851151	0,0,0	3	32,306,2535	0,2773,72919
chr1	44778471	44851151	iso_160	1000	+	44778471	44851151	0,0,0	3	305,153,2535	0,59974,70145
chr1	44790160	44851151	iso_161	1000	+	44790160	44851151	0,0,0	2	234,2535	0,58456
chr1	44936236	44949050	iso_162	1000	+	44936236	44949050	0,0,0	3	152,123,14	0,9408,12800
chr1	44951241	44969902	iso_163	1000	+	44951241	44969902	0,0,0	9	56,115,145,70,76,57,140,180,10	0,4604,5715,10057,11462,11658,15734,17116,18651
chr1	44971310	44982279	iso_164	1000	+	44971310	44982279	0,0,0	8	79,100,102,104,42,125,199,147	0,3246,4420,4908,8048,8557,9244,10822
chr1	45003442	45029015	iso_165	1000	-	45003442	45029015	0,0,0	17	1629,198,181,104,130,158,76,150,145,115,132,252,132,93,151,172,35	0,2467,3338,4273,5274,7522,8749,9468,9753,11755,14836,15910,18988,19409,20291,20749,25538
chr1	45179601	45187351	iso_166	1000	-	45179601	45187351	0,0,0	3	518,500,145	0,5505,7605
chr1	45195364	45239859	iso_167	1000	-	45195364	45239859	0,0,0	16	554,106,138,140,122,163,185,88,148,180,82,231,108,76,184,92	0,1069,4263,5448,9487,10605,11576,12719,12888,13220,16733,20077,25917,31699,34002,44403
chr1	45310537	45338663	iso_8737	1000	+	45310537	45338663	0,0,0	5	67,135,90,115,2523	0,14409,21127,22792,25603
chr1	45310537	45338663	iso_9300	1000	+	45310537	45338663	0,0,0	5	67,135,90,176,2523	0,14409,21127,22792,25603
chr1	45310537	45357137	iso_9339	1000	+	45310537	45357137	0,0,0	12	67,135,90,176,276,150,148,332,194,101,208,1074	0,14409,21127,22792,25603,30359,34450,35361,36515,41544,42398,45526
chr1	45310537	45357137	iso_8339	1000	+	45310537	45357137	0,0,0	12	67,135,90,176,276,138,148,332,194,101,208,1074	0,14409,21127,22792,25603,30371,34450,35361,36515,41544,42398,45526
chr1	45324941	45357137	iso_168	1000	+	45324941	45357137	0,0,0	11	140,90,176,276,140,148,332,194,101,208,1074	0,6723,8388,11199,15967,20046,20957,22111,27140,27994,31122
chr1	45410834	45421623	iso_169	1000	+	45410834	45421623	0,0,0	9	25,103,162,182,95,97,104,116,799	0,346,3702,5409,5675,5856,6424,9043,9990
chr1	45566257	45580124	iso_170	1000	-	45566257	45580124	0,0,0	17	505,105,83,96,55,71,104,145,112,71,24,141,131,105,69,121,147	0,875,2179,2801,3230,3850,4221,4408,6101,6323,7428,7616,8047,10544,11323,11944,13720
chr1	45660654	45713290	iso_171	1000	-	45660654	45713290	0,0,0	16	1748,78,91,43,106,98,121,124,63,95,115,57,126,134,165,157	0,1961,2835,4140,4925,5352,5915,7339,10386,11798,12433,14409,17511,32627,39415,52479
chr1	45665650	45739058	iso_172	1000	-	45665650	45739058	0,0,0	14	35,98,121,124,63,95,115,57,126,134,165,39,149,155	0,356,919,2343,5390,6802,7437,9413,12515,27631,34419,43190,47483,73253
chr1	45855804	45877531	iso_173	1000	+	45855804	45877531	0,0,0	14	1011,127,156,109,106,96,142,198,209,186,107,187,78,204	0,1899,2532,3884,5852,6694,7279,10188,11936,14963,16509,17442,18942,21523
chr1	46488754	46511063	iso_174	1000	+	46488754	46511063	0,0,0	7	318,127,159,101,111,95,2024	0,9391,11069,12134,17684,19001,20285
chr1	46498184	46511063	iso_175	1000	+	46498184	46511063	0,0,0	5	88,159,101,95,2024	0,1639,2704,9571,10855
chr1	46514860	46525604	iso_8729	1000	+	46514860	46525604	0,0,0	8	104,154,122,180,182,173,111,3135	0,241,2573,5465,5758,6676,7385,7609
chr1	46521567	46522799	iso_176	1000	+	46521567	46522799	0,0,0	2	65,554	0,678
chr1	46528750	46536801	iso_177	1000	-	46528750	46536801	0,0,0	4	112,118,216,239	0,4306,7472,7812
chr1	46530429	46536801	iso_178	1000	-	46530429	46536801	0,0,0	4	1278,118,216,239	0,2627,5793,6133
chr1	46576777	46662384	iso_179	1000	-	46576777	46662384	0,0,0	9	466,168,138,87,72,129,180,108,57	0,2509,7038,11805,22540,28552,45087,50523,85550
chr1	47063602	47070186	iso_180	1000	+	47063602	47070186	0,0,0	7	66,124,850,99,79,172,139	0,1713,2525,3789,4072,5472,6445
chr1	47072587	47103927	iso_181	1000	+	47072587	47103927	0,0,0	18	56,205,158,145,150,222,117,126,177,123,114,133,119,101,67,90,120,2400	0,4330,9334,13131,13873,14633,15650,17354,18925,21933,23274,23847,25622,26419,27037,27231,28358,28940
chr1	47195889	47211926	iso_182	1000	+	47195889	47211926	0,0,0	11	42,142,135,48,169,119,142,64,139,108,1823	0,1672,3084,4340,5334,6141,6874,11362,12113,13437,14214
chr1	47632962	47703152	iso_183	1000	+	47632962	47703152	0,0,0	11	147,244,198,87,102,126,125,58,250,498,326	0,28594,36286,40077,40674,41552,45513,51665,51992,53866,69864
chr1	47718145	47727356	iso_184	1000	+	47718145	47727356	0,0,0	4	25,80,147,40	0,4775,7688,9171
chr1	47762359	47777314	iso_185	1000	+	47762359	47777314	0,0,0	15	139,180,208,83,125,178,159,200,151,95,169,109,113,198,658	0,521,1658,2396,3657,5267,5728,8313,8868,10286,10764,11613,12486,13339,14297
chr1	47778457	47779340	iso_186	1000	+	47778457	47779340	0,0,0	3	23,67,590	0,100,293
chr1	47780522	47782948	iso_187	1000	-	47780522	47782948	0,0,0	3	837,110,114	0,1520,2312
chr1	47913606	47920675	iso_188	1000	+	47913606	47920675	0,0,0	10	107,110,32,94,197,134,200,195,102,117	0,1061,2000,2508,2794,3800,4436,5405,6210,6952
chr1	48721750	48727004	iso_189	1000	+	48721750	48727004	0,0,0	3	641,68,1568	0,2191,3686
chr1	48888965	48904703	iso_190	1000	+	48888965	48904703	0,0,0	7	68,84,70,107,134,135,744	0,5362,6983,9222,13384,14779,14994
chr1	49057135	49060758	iso_191	1000	+	49057135	49060758	0,0,0	7	63,152,126,128,98,199,526	0,142,419,1107,1959,2427,3097
chr1	49061532	49069769	iso_192	1000	-	49061532	49069769	0,0,0	12	754,94,77,35,80,110,75,20,42,114,235,55	0,1197,2442,3267,3653,3992,4871,5151,5795,6872,7057,8182
chr1	49084633	49093848	iso_193	1000	+	49084633	49093848	0,0,0	3	47,121,281	0,5286,8934
chr1	49108574	49122488	iso_194	1000	+	49108574	49122488	0,0,0	6	220,339,110,99,87,238	0,2338,3739,6389,10766,13676
chr1	49132753	49205859	iso_195	1000	+	49132753	49205859	0,0,0	3	164,111,1871	0,8864,71235
chr1	49205793	49248117	iso_196	1000	+	49205793	49248117	0,0,0	4	3829,94,50,1285	0,26053,32510,41039
chr1	49274735	49276298	iso_198	1000	+	49274735	49276298	0,0,0	3	151,121,263	0,420,1300
chr1	49274735	49276298	iso_197	1000	+	49274735	49276298	0,0,0	3	151,116,263	0,420,1300
chr1	49288743	49297083	iso_199	1000	-	49288743	49297083	0,0,0	8	2342,77,129,285,93,136,109,89	0,3086,3508,4038,5095,6002,6659,8251
chr1	49318310	49323941	iso_200	1000	+	49318310	49323941	0,0,0	5	102,1421,80,92,1026	0,413,2597,3709,4605
chr1	49378887	49386074	iso_201	1000	-	49378887	49386074	0,0,0	4	81,82,182,67	0,1429,3637,7120
chr1	49396286	49401911	iso_202	1000	-	49396286	49401911	0,0,0	3	41,100,115	0,4842,5510
chr1	49415490	49428590	iso_203	1000	-	49415490	49428590	0,0,0	12	468,114,101,130,162,169,187,184,255,139,116,155	0,990,2043,3372,3749,4481,5900,7266,9619,12431,12732,12945
chr1	49428851	49442263	iso_204	1000	+	49428851	49442263	0,0,0	6	256,22,70,110,120,2818	0,7204,7751,8423,9324,10594
chr1	49444492	49449238	iso_205	1000	+	49444492	49449238	0,0,0	6	79,92,100,76,116,1714	0,314,843,1161,2707,3032
chr1	49458237	49464594	iso_9097	1000	+	49458237	49464594	0,0,0	7	56,119,97,87,64,208,865	0,336,1387,3024,3970,4614,5492
chr1	49543528	49588588	iso_206	1000	-	49543528	49588588	0,0,0	23	3888,164,134,109,106,134,86,182,101,206,162,163,110,349,260,43,60,81,159,198,34,61,115	0,4498,5327,7306,8550,9921,15477,19197,20077,20922,21856,22118,23135,24201,25422,29816,31819,33351,36178,37160,37741,39412,44945
chr1	49591694	49603182	iso_207	1000	+	49591694	49603182	0,0,0	12	95,43,137,128,60,180,135,159,114,100,85,29	0,426,2841,3648,4666,5248,6495,8049,8390,10161,10967,11459
chr1	49616380	49628854	iso_8306	1000	-	49616380	49628854	0,0,0	15	780,123,235,83,148,105,80,232,89,135,118,80,124,134,212	0,1001,2906,3495,4412,5734,6373,6749,7949,8660,9572,11052,11453,11900,12262
chr1	49718305	49729371	iso_208	1000	-	49718305	49729371	0,0,0	5	173,86,71,69,181	0,1398,2797,8574,10885
chr1	49763793	49783973	iso_209	1000	+	49763793	49783973	0,0,0	11	233,58,70,71,735,111,103,117,64,101,2151	0,3197,4513,4675,5105,7511,8595,11830,12650,13792,18029
chr1	49788946	49803049	iso_210	1000	+	49788946	49803049	0,0,0	9	159,61,67,152,117,146,96,83,594	0,3638,4577,5883,8488,9294,10574,13018,13509
chr1	49821669	49913848	iso_8298	1000	+	49821669	49913848	0,0,0	13	52,64,262,66,56,76,162,176,156,254,172,1116,102	0,8703,18438,67647,83169,84789,85538,87105,87759,88415,89020,89500,92077
chr1	49913836	49916684	iso_211	1000	+	49913836	49916684	0,0,0	4	48,192,61,120	0,1669,2255,2728
chr1	49921166	49946704	iso_212	1000	-	49921166	49946704	0,0,0	22	223,61,123,86,49,71,153,50,55,156,128,55,228,146,196,144,108,209,67,86,84,52	0,601,1850,2258,2660,3042,3212,4580,5070,5743,6193,10328,11520,12318,12684,13254,14134,14391,16006,17270,18573,25486
chr1	49948587	49964222	iso_213	1000	-	49948587	49964222	0,0,0	8	144,177,90,91,148,70,204,192	0,467,2815,3458,5381,6524,12016,15443
chr1	49948587	49964222	iso_214	1000	-	49948587	49964222	0,0,0	13	144,177,90,91,148,70,91,47,172,80,45,209,192	0,467,2815,3458,5381,6524,7297,7787,7998,9944,10804,12011,15443
chr1	49990641	50008758	iso_215	1000	-	49990641	50008758	0,0,0	9	41,132,126,149,46,75,179,159,312	0,580,1746,5525,9916,11220,12470,16754,17805
chr1	50456701	50458504	iso_216	1000	-	50456701	50458504	0,0,0	2	929,321	0,1482
chr1	50471396	50478103	iso_217	1000	-	50471396	50478103	0,0,0	5	1309,263,181,149,377	0,2403,5120,5420,6330
chr1	50517357	50525160	iso_9454	1000	-	50517357	50525160	0,0,0	10	685,157,223,145,112,114,139,87,154,137	0,1653,2106,2701,2949,5408,5991,6635,7351,7666
chr1	50517357	50525847	iso_8869	1000	-	50517357	50525847	0,0,0	11	685,157,223,145,112,114,139,87,154,137,104	0,1653,2106,2701,2949,5408,5991,6635,7351,7666,8386
chr1	50531529	50544801	iso_8454	1000	-	50531529	50544801	0,0,0	4	4059,146,238,78	0,5194,5808,13194
chr1	50627290	50634217	iso_218	1000	+	50627290	50634217	0,0,0	4	159,66,67,113	0,246,397,6814
chr1	50651867	50656140	iso_219	1000	+	50651867	50656140	0,0,0	4	58,207,84,1140	0,851,1840,3133
chr1	50673657	50690723	iso_221	1000	-	50673657	50690723	0,0,0	13	2253,42,198,179,136,183,145,115,123,349,181,112,70	0,2674,3797,4509,5259,5875,6201,6787,8734,9291,10537,12834,16996
chr1	50673657	50690723	iso_220	1000	-	50673657	50690723	0,0,0	12	2253,198,179,136,183,145,115,123,349,181,112,70	0,3797,4509,5259,5875,6201,6787,8734,9291,10537,12834,16996
chr1	50703947	50706210	iso_222	1000	-	50703947	50706210	0,0,0	3	526,116,267	0,1324,1996
chr1	50738413	50745725	iso_223	1000	+	50738413	50745725	0,0,0	10	152,100,134,66,142,161,173,111,62,146	0,2070,2303,3182,3529,5456,5700,6144,6765,7166
chr1	50784940	50805138	iso_224	1000	+	50784940	50805138	0,0,0	11	60,88,111,152,229,171,149,193,140,66,40	0,3550,9435,9740,10574,16426,18154,18788,19084,19571,20158
chr1	50875870	50887111	iso_225	1000	-	50875870	50887111	0,0,0	13	1826,145,51,93,134,63,54,90,67,129,112,92,60	0,2322,3917,4953,5792,6260,6423,6913,8277,8461,9054,10695,11181
chr1	50931997	50950029	iso_226	1000	-	50931997	50950029	0,0,0	16	1771,47,115,74,91,127,135,479,383,64,569,137,104,142,49,83	0,2059,2390,2847,3270,3532,3994,4635,5244,6712,7275,9673,10588,11836,12687,17949
chr1	50953760	50963445	iso_227	1000	-	50953760	50963445	0,0,0	13	259,81,498,171,155,172,74,70,62,80,208,49,135	0,1010,2112,3622,4555,4967,5275,5994,7625,7956,9125,9412,9550
chr1	50995146	50999244	iso_228	1000	-	50995146	50999244	0,0,0	6	789,101,143,47,106,123	0,1225,2239,3533,3781,3975
chr1	50995146	50999244	iso_229	1000	-	50995146	50999244	0,0,0	5	789,1157,49,106,123	0,1225,3533,3781,3975
chr1	51063848	51070071	iso_230	1000	-	51063848	51070071	0,0,0	3	2146,829,329	0,2822,5894
chr1	51280806	51286555	iso_231	1000	+	51280806	51286555	0,0,0	4	298,196,238,619	0,3184,4073,5130
chr1	51336792	51343969	iso_232	1000	-	51336792	51343969	0,0,0	7	1868,137,126,96,92,109,202	0,2038,2901,3360,4456,6293,6975
chr1	51393293	51411356	iso_233	1000	-	51393293	51411356	0,0,0	3	121,161,24	0,17772,18039
chr1	51454631	51463442	iso_8329	1000	+	51454631	51463442	0,0,0	5	233,68,133,110,268	0,504,2381,3092,8543
chr1	51473155	51481734	iso_234	1000	+	51473155	51481734	0,0,0	8	108,585,80,60,60,118,110,1775	0,1142,3166,4305,5050,6076,6493,6804
chr1	51477501	51481734	iso_9098	1000	+	51477501	51481734	0,0,0	5	19,99,118,110,1775	0,665,1730,2147,2458
chr1	51479961	51488839	iso_235	1000	+	51479961	51488839	0,0,0	2	239,149	0,8729
chr1	51555095	51562485	iso_236	1000	+	51555095	51562485	0,0,0	15	121,134,46,137,86,73,116,133,148,131,86,130,143,281,110	0,351,939,1372,1609,2184,2393,2708,3428,3835,4456,4723,5309,6407,7280
chr1	51580674	51581437	iso_237	1000	+	51580674	51581437	0,0,0	2	275,38	0,725
chr1	51759696	51835544	iso_238	1000	+	51759696	51835544	0,0,0	13	130,225,147,54,93,61,54,93,133,43,89,73,358	0,23163,33466,44636,53562,56340,58758,58946,60099,68193,73333,74340,75490
chr1	51858452	51868612	iso_239	1000	+	51858452	51868612	0,0,0	2	373,558	0,9602
chr1	51880228	51888584	iso_240	1000	-	51880228	51888584	0,0,0	3	2269,280,622	0,3827,7734
chr1	51962483	51974147	iso_241	1000	-	51962483	51974147	0,0,0	12	1395,37,60,76,121,109,34,134,117,147,135,58	0,1492,1737,3899,6654,7773,8442,9139,9762,10889,11350,11606
chr1	51983330	51991712	iso_242	1000	-	51983330	51991712	0,0,0	7	1832,123,170,106,65,82,789	0,3801,4873,5516,5907,6445,7593
chr1	51991109	51997369	iso_8496	1000	-	51991109	51997369	0,0,0	5	1010,76,104,106,61	0,1988,3313,4009,6199
chr1	52522907	52778692	iso_243	1000	+	52522907	52778692	0,0,0	12	49,87,188,302,83,124,172,105,113,126,156,157	0,1511,79725,132914,139719,151531,170096,213153,230632,232241,242323,255628
chr1	53339871	53397421	iso_9224	1000	-	53339871	53397421	0,0,0	15	1375,114,69,82,103,106,179,221,136,94,102,90,166,153,205	0,4813,7744,8798,10344,11216,22404,24276,26144,26389,27605,30921,34130,47434,57345
chr1	53553314	53564025	iso_8356	1000	-	53553314	53564025	0,0,0	11	908,108,72,96,102,203,152,312,141,89,169	0,2750,2975,4038,4441,5310,5601,8015,8426,9227,10542
chr1	53597838	53609268	iso_244	1000	-	53597838	53609268	0,0,0	3	2622,70,66	0,6915,11364
chr1	53846138	53860569	iso_245	1000	-	53846138	53860569	0,0,0	11	705,173,182,188,137,221,121,133,170,123,114	0,1265,2126,3773,4919,5611,6255,7302,8734,11185,14317
chr1	54144470	54158639	iso_246	1000	-	54144470	54158639	0,0,0	5	112,80,36,25,55	0,679,1666,7428,14114
chr1	54174571	54207753	iso_247	1000	+	54174571	54207753	0,0,0	21	91,99,60,72,88,42,59,147,83,159,189,43,57,89,153,53,175,37,141,48,1541	0,4449,13887,14423,16283,18478,18638,19646,21802,25651,26978,27459,27582,27749,28739,29016,29701,30523,30684,31002,31641
chr1	54210178	54246821	iso_248	1000	-	54210178	54246821	0,0,0	33	754,100,197,97,148,87,67,109,135,105,75,155,169,117,106,80,147,108,126,127,161,128,124,121,104,43,83,68,46,66,54,140,90	0,1876,3279,3913,5367,6018,6802,7599,8444,10790,11688,12844,13137,14045,14887,16073,16281,17437,18051,18685,20269,21463,21695,22867,23613,24161,25467,28576,31158,31358,31577,32392,36553
chr1	54254134	54283991	iso_249	1000	+	54254134	54283991	0,0,0	23	157,142,235,166,102,90,135,126,92,148,120,128,151,71,106,88,94,97,99,166,106,200,2298	0,4883,7180,10547,11335,12187,13383,13885,15500,16375,17259,18552,19699,20574,20782,21244,22085,22427,23324,24105,25439,26623,27559
chr1	54792208	54803913	iso_250	1000	+	54792208	54803913	0,0,0	6	129,112,94,131,198,86	0,5512,7038,7601,9463,11619
chr1	54792208	54807220	iso_251	1000	+	54792208	54807220	0,0,0	8	129,91,94,131,198,82,80,1116	0,3487,7038,7601,9463,11619,13606,13896
chr1	54794486	54799268	iso_252	1000	+	54794486	54799268	0,0,0	3	1118,91,22	0,1209,4760
chr1	54853154	54864059	iso_253	1000	-	54853154	54864059	0,0,0	10	2379,129,172,95,83,136,70,230,149,48	0,3522,3773,5405,5577,5753,7012,7595,8740,10857
chr1	54855511	54856696	iso_254	1000	-	54855511	54856696	0,0,0	2	257,20	0,1165
chr1	54867653	54879302	iso_255	1000	-	54867653	54879302	0,0,0	17	2042,99,156,79,137,246,270,66,78,138,117,120,112,733,142,100,183	0,3446,4073,4329,4768,5171,5632,6173,6319,6479,7091,7702,8508,9400,10209,11027,11466
chr1	54867653	54879302	iso_256	1000	-	54867653	54879302	0,0,0	18	2042,99,156,79,137,246,270,66,78,138,117,120,112,332,117,140,100,183	0,3446,4073,4329,4768,5171,5632,6173,6319,6479,7091,7702,8508,9400,10016,10209,11027,11466
chr1	55524598	55569382	iso_257	1000	-	55524598	55569382	0,0,0	11	971,151,82,179,184,158,171,105,231,153,92	0,1577,11411,15535,19598,30953,34007,35893,38671,43290,44692
chr1	55601417	55612711	iso_258	1000	+	55601417	55612711	0,0,0	6	131,99,66,129,108,995	0,1164,3489,4408,5383,10299
chr1	55671149	55711681	iso_259	1000	+	55671149	55711681	0,0,0	21	133,86,120,42,206,65,135,162,180,171,124,204,1094,200,220,114,86,99,168,91,1282	0,4042,7956,9987,10889,11749,12094,20764,22738,23931,25767,27307,28540,30694,31156,32099,33910,35044,36906,38058,39250
chr1	55702372	55711681	iso_260	1000	+	55702372	55711681	0,0,0	8	153,114,86,99,168,91,58,1282	0,876,2687,3821,5683,6835,7481,8027
chr1	55722900	55742627	iso_261	1000	-	55722900	55742627	0,0,0	8	3181,126,159,132,85,142,148,99	0,3561,4344,4935,6474,9719,10851,19628
chr1	56174620	56213276	iso_262	1000	+	56174620	56213276	0,0,0	2	198,694	0,37962
chr1	56392173	56462513	iso_263	1000	+	56392173	56462513	0,0,0	17	982,89,178,131,184,60,146,178,185,203,125,206,224,145,234,53,2359	0,2407,8268,10041,12112,18189,20988,28807,30020,42400,46119,51109,52963,54299,56058,57302,67981
chr1	56447918	56462513	iso_264	1000	+	56447918	56462513	0,0,0	4	547,53,146,2359	0,1557,5126,12236
chr1	56529997	56567218	iso_265	1000	-	56529997	56567218	0,0,0	18	1166,150,75,133,314,169,73,139,180,165,266,118,147,115,117,133,148,123	0,1999,3424,4454,7361,8232,10224,11489,13310,15038,17442,22462,25242,26069,28125,29502,31933,37098
chr1	56775807	56778396	iso_266	1000	-	56775807	56778396	0,0,0	3	22,152,97	0,649,2492
chr1	56778381	56780240	iso_267	1000	-	56778381	56780240	0,0,0	3	49,76,94	0,538,1765
chr1	56781348	56784285	iso_268	1000	-	56781348	56784285	0,0,0	3	42,136,268	0,522,2669
chr1	56785649	56798327	iso_269	1000	-	56785649	56798327	0,0,0	8	2397,175,150,97,104,124,100,178	0,3119,5807,6753,8658,9495,9943,12500
chr1	56928754	56952778	iso_270	1000	-	56928754	56952778	0,0,0	7	3869,685,215,227,221,129,63	0,4270,5668,6363,12357,17326,23961
chr1	56960175	56969854	iso_8280	1000	+	56960175	56969854	0,0,0	8	27,107,127,121,86,125,60,52	0,642,1605,2050,2628,3692,5030,9627
chr1	56975156	56976993	iso_271	1000	+	56975156	56976993	0,0,0	3	153,138,99	0,935,1738
chr1	56983376	57040698	iso_272	1000	-	56983376	57040698	0,0,0	20	687,87,240,118,42,178,149,141,78,70,110,188,51,94,198,122,128,1212,99,48	0,3483,4487,5295,6736,7139,14947,19051,19701,20409,20695,21521,24211,25519,26802,29977,33293,34962,37857,57274
chr1	57046508	57048191	iso_273	1000	+	57046508	57048191	0,0,0	2	24,311	0,1372
chr1	57069326	57070145	iso_9218	1000	+	57069326	57070145	0,0,0	4	154,145,121,81	0,235,452,738
chr1	57069326	57070145	iso_8553	1000	+	57069326	57070145	0,0,0	3	154,338,81	0,235,738
chr1	57076388	57084795	iso_274	1000	-	57076388	57084795	0,0,0	3	2123,154,115	0,7291,8292
chr1	57092958	57099317	iso_275	1000	-	57092958	57099317	0,0,0	4	56,118,137,23	0,1180,2008,6336
chr1	57106247	57108823	iso_276	1000	-	57106247	57108823	0,0,0	2	624,728	0,1848
chr1	57164357	57170594	iso_277	1000	-	57164357	57170594	0,0,0	3	1663,256,67	0,3377,6170
chr1	57489977	57495520	iso_278	1000	+	57489977	57495520	0,0,0	6	96,64,141,88,89,179	0,658,2453,3182,4094,5364
chr1	57502995	57561061	iso_279	1000	+	57502995	57561061	0,0,0	5	123,217,167,88,181	0,38725,54231,55999,57885
chr1	57819897	57870698	iso_280	1000	+	57819897	57870698	0,0,0	4	283,110,174,162	0,47738,49457,50639
chr1	57859813	57888927	iso_281	1000	+	57859813	57888927	0,0,0	5	23,110,174,162,5682	0,7822,9541,10723,23432
chr1	58001338	58048514	iso_282	1000	-	58001338	58048514	0,0,0	3	853,66,113	0,1212,47063
chr1	58551173	58557383	iso_284	1000	-	58551173	58557383	0,0,0	3	482,1860,116	0,682,6094
chr1	58551173	58557383	iso_8896	1000	-	58551173	58557383	0,0,0	3	482,102,116	0,2440,6094
chr1	58551173	58557383	iso_283	1000	-	58551173	58557383	0,0,0	3	482,54,116	0,2488,6094
chr1	59054838	59068569	iso_285	1000	+	59054838	59068569	0,0,0	6	149,168,156,171,1024,1064	0,1386,2986,3495,4167,12667
chr1	59062310	59100295	iso_287	1000	-	59062310	59100295	0,0,0	19	3927,160,110,168,57,93,90,156,121,207,132,121,163,87,72,47,39,148,243	0,5189,8004,8747,12306,13789,14646,14861,16077,16396,16893,17633,19358,19935,20298,21348,22581,26988,37742
chr1	59062310	59100295	iso_286	1000	-	59062310	59100295	0,0,0	20	3927,160,110,168,78,57,93,90,156,121,207,132,121,163,87,72,47,39,148,243	0,5189,8004,8747,11119,12306,13789,14646,14861,16077,16396,16893,17633,19358,19935,20298,21348,22581,26988,37742
chr1	59237911	59275935	iso_288	1000	-	59237911	59275935	0,0,0	5	316,76,208,152,105	0,6593,20908,27513,37919
chr1	59523052	59546119	iso_290	1000	+	59523052	59546119	0,0,0	8	137,70,133,145,218,57,112,2474	0,4973,5754,9175,12640,17132,19558,20593
chr1	59523052	59546119	iso_289	1000	+	59523052	59546119	0,0,0	5	137,218,57,112,2474	0,12640,17132,19558,20593
chr1	59539813	59546119	iso_291	1000	+	59539813	59546119	0,0,0	4	175,57,112,2474	0,371,2797,3832
chr1	59546812	59553204	iso_8516	1000	-	59546812	59553204	0,0,0	4	916,131,227,54	0,2279,4658,6338
chr1	59546812	59553204	iso_293	1000	-	59546812	59553204	0,0,0	4	916,131,403,54	0,2279,4482,6338
chr1	59546820	59551700	iso_292	1000	-	59546820	59551700	0,0,0	3	902,131,230	0,2271,4650
chr1	59564917	59671986	iso_294	1000	+	59564917	59671986	0,0,0	23	81,110,667,188,537,232,87,151,94,111,132,153,79,82,129,122,146,119,188,83,127,175,1266	0,47936,52911,67042,70987,72864,73864,75091,84735,85831,87808,88830,89442,90737,95048,96245,97431,99289,100477,103634,103868,104797,105803
chr1	59729726	59742663	iso_295	1000	+	59729726	59742663	0,0,0	9	216,83,162,44,132,88,56,111,64	0,1480,2633,3258,9467,9791,10551,11181,12873
chr1	60049415	60058361	iso_296	1000	+	60049415	60058361	0,0,0	4	33,144,101,606	0,6176,7280,8340
chr1	60419772	60433730	iso_297	1000	+	60419772	60433730	0,0,0	11	105,217,143,97,67,95,149,241,126,153,2360	0,1548,2576,3244,5936,6768,7657,8149,9227,9438,11598
chr1	60501939	60504985	iso_298	1000	-	60501939	60504985	0,0,0	3	1066,185,234	0,1894,2812
chr1	60627703	60672702	iso_299	1000	+	60627703	60672702	0,0,0	24	89,220,337,188,72,150,474,282,92,163,117,174,52,141,1430,84,87,70,80,638,203,195,188,1731	0,1443,1883,3017,11926,12630,13829,15467,16422,17146,17782,19722,20683,20901,21403,25894,29338,30110,31564,32540,34119,35568,42779,43268
chr1	60675636	60684649	iso_8461	1000	-	60675636	60684649	0,0,0	11	808,246,81,137,197,76,119,68,94,102,101	0,1362,2128,2815,3132,5570,5732,6108,7040,7651,8912
chr1	60698475	60783108	iso_300	1000	+	60698475	60783108	0,0,0	6	837,417,75,156,168,317	0,55717,70936,72992,76974,84316
chr1	61594654	61646291	iso_8418	1000	+	61594654	61646291	0,0,0	7	1532,173,91,27,161,226,208	0,8474,31842,40327,42449,43416,51429
chr1	61626501	61647212	iso_301	1000	+	61626501	61647212	0,0,0	6	86,27,161,226,208,128	0,8480,10602,11569,19582,20583
chr1	61668235	61674867	iso_302	1000	+	61668235	61674867	0,0,0	4	639,53,1865,320	0,1332,1492,6312
chr1	61713994	61742890	iso_303	1000	+	61713994	61742890	0,0,0	17	2393,66,92,166,128,97,103,102,128,135,353,27,129,110,104,324,712	0,5539,8994,9776,10825,12589,13694,15726,17270,18089,19250,20491,21836,22614,24759,27617,28184
chr1	61798150	61815080	iso_304	1000	-	61798150	61815080	0,0,0	10	1045,203,158,109,91,128,211,226,323,168	0,1913,3163,4069,4529,5530,6800,13040,15572,16762
chr1	61941402	61959738	iso_305	1000	+	61941402	61959738	0,0,0	5	84,187,111,157,22	0,4840,13995,14942,18314
chr1	61946403	61979054	iso_306	1000	+	61946403	61979054	0,0,0	6	26,111,157,70,144,1069	0,8994,9941,13313,19679,31582
chr1	62005955	62035811	iso_307	1000	-	62005955	62035811	0,0,0	8	4806,74,100,94,108,51,95,1360	0,4890,5866,21236,22046,23959,27531,28496
chr1	62005955	62035811	iso_308	1000	-	62005955	62035811	0,0,0	9	4806,74,100,51,94,108,51,95,1360	0,4890,5866,16941,21236,22046,23959,27531,28496
chr1	62060796	62064231	iso_309	1000	+	62060796	62064231	0,0,0	2	389,2460	0,975
chr1	62087509	62110009	iso_8424	1000	-	62087509	62110009	0,0,0	17	179,93,174,63,113,197,148,94,127,116,258,101,156,102,117,208,378	0,5305,6507,7415,7954,8894,9817,10979,11547,12826,13517,14388,15034,15748,16424,17607,22122
chr1	62212470	62217653	iso_310	1000	+	62212470	62217653	0,0,0	4	177,194,97,14	0,2707,3812,5169
chr1	62246711	62251130	iso_311	1000	-	62246711	62251130	0,0,0	6	1332,83,84,82,107,281	0,1799,2620,3236,3473,4138
chr1	62246711	62256079	iso_312	1000	-	62246711	62256079	0,0,0	10	1332,83,84,82,107,123,78,117,168,117	0,1799,2620,3236,3473,6694,7151,8395,8969,9251
chr1	62246711	62273831	iso_313	1000	-	62246711	62273831	0,0,0	3	1332,83,57	0,1799,27063
chr1	62270437	62278960	iso_8352	1000	-	62270437	62278960	0,0,0	9	1705,83,84,82,107,123,78,168,151	0,2275,3337,4199,4439,5027,5786,7930,8372
chr1	62270437	62291056	iso_315	1000	-	62270437	62291056	0,0,0	9	1705,83,84,82,107,123,78,168,140	0,2275,3337,4199,4439,5027,5786,20037,20479
chr1	62270437	62291056	iso_314	1000	-	62270437	62291056	0,0,0	10	1705,83,84,82,107,123,78,117,168,140	0,2275,3337,4199,4439,5027,5786,6944,20037,20479
chr1	62285070	62288915	iso_316	1000	-	62285070	62288915	0,0,0	6	552,83,690,107,123,70	0,1156,1597,2445,3011,3775
chr1	62490985	62554892	iso_9344	1000	+	62490985	62554892	0,0,0	4	330,112,147,971	0,1336,61196,62936
chr1	62490985	62588693	iso_8989	1000	+	62490985	62588693	0,0,0	14	330,112,147,379,149,184,141,44,79,138,96,84,34,1607	0,1336,61196,62936,69477,79192,81180,89128,89265,90743,91863,93956,94371,96101
chr1	62529234	62554892	iso_317	1000	+	62529234	62554892	0,0,0	3	558,147,971	0,22947,24687
chr1	63086011	63216632	iso_318	1000	-	63086011	63216632	0,0,0	21	1381,130,181,238,144,112,134,184,149,75,89,127,74,137,83,150,162,68,74,91,63	0,6408,6921,10980,18713,19553,23236,27411,30127,30891,33422,33873,35019,36863,39352,41641,42023,44057,53611,54678,130558
chr1	63282388	63305350	iso_319	1000	+	63282388	63305350	0,0,0	2	130,410	0,22552
chr1	63285723	63315193	iso_321	1000	+	63285723	63315193	0,0,0	3	168,150,601	0,27021,28869
chr1	63285723	63315193	iso_320	1000	+	63285723	63315193	0,0,0	4	168,113,150,601	0,21808,27021,28869
chr1	63429440	63436232	iso_326	1000	+	63429440	63436232	0,0,0	4	110,171,95,857	0,2690,4089,5935
chr1	63429440	63436232	iso_324	1000	+	63429440	63436232	0,0,0	4	110,148,95,857	0,2713,4089,5935
chr1	63429440	63436232	iso_325	1000	+	63429440	63436232	0,0,0	4	110,157,95,857	0,2704,4089,5935
chr1	63429440	63436232	iso_327	1000	+	63429440	63436232	0,0,0	4	110,140,95,857	0,2721,4089,5935
chr1	63429445	63436232	iso_322	1000	+	63429445	63436232	0,0,0	4	66,148,95,857	0,2708,4084,5930
chr1	63429477	63436232	iso_328	1000	+	63429477	63436232	0,0,0	4	128,148,95,857	0,2676,4052,5898
chr1	63429491	63436232	iso_323	1000	+	63429491	63436232	0,0,0	4	30,140,95,857	0,2670,4038,5884
chr1	64504300	64616786	iso_329	1000	+	64504300	64616786	0,0,0	6	61,84,121,105,73,14	0,96794,98071,104769,108202,112472
chr1	64707062	64737602	iso_330	1000	+	64707062	64737602	0,0,0	8	212,108,187,125,68,114,67,2077	0,2984,10856,18060,23220,26774,27149,28463
chr1	65236217	65272362	iso_331	1000	+	65236217	65272362	0,0,0	14	264,155,116,220,86,170,138,112,114,200,204,156,241,1735	0,2530,5318,9026,11392,11949,13341,18462,21872,23788,26095,29732,31266,34410
chr1	65450376	65465567	iso_332	1000	+	65450376	65465567	0,0,0	11	200,81,120,1258,161,104,130,113,123,138,637	0,2605,5566,7519,9767,10542,12021,12776,13591,13972,14554
chr1	65489494	65502101	iso_8447	1000	+	65489494	65502101	0,0,0	5	150,92,179,82,2559	0,4061,5851,8587,10048
chr1	65489494	65502101	iso_333	1000	+	65489494	65502101	0,0,0	4	150,1969,82,2559	0,4061,8587,10048
chr1	65829851	65983334	iso_334	1000	+	65829851	65983334	0,0,0	3	86,63,1508	0,33677,151975
chr1	65863564	66068253	iso_335	1000	+	65863564	66068253	0,0,0	3	27,161,28	0,118262,204661
chr1	66656331	66667132	iso_336	1000	+	66656331	66667132	0,0,0	6	108,96,156,199,152,121	0,2411,3054,5037,7751,10680
chr1	66667085	66717774	iso_338	1000	+	66667085	66717774	0,0,0	19	121,86,109,115,189,192,187,165,141,64,62,99,90,88,87,51,191,147,1396	0,2598,8306,22727,24535,26342,28484,29769,30260,32639,36058,37024,37420,38301,39393,43543,45544,48376,49293
chr1	66667085	66717774	iso_337	1000	+	66667085	66717774	0,0,0	20	121,86,109,115,189,192,187,165,141,64,62,99,90,88,87,51,102,191,147,1396	0,2598,8306,22727,24535,26342,28484,29769,30260,32639,36058,37024,37420,38301,39393,43543,44602,45544,48376,49293
chr1	66693222	66697423	iso_339	1000	+	66693222	66697423	0,0,0	3	397,187,78	0,2347,4123
chr1	66990486	67000705	iso_340	1000	-	66990486	67000705	0,0,0	6	1477,151,134,156,143,182	0,2130,6356,7725,8087,10037
chr1	67019449	67090703	iso_341	1000	+	67019449	67090703	0,0,0	38	194,40,70,166,142,122,167,243,195,159,156,135,163,41,143,109,111,73,106,102,85,81,138,126,97,245,149,70,158,93,103,102,121,131,79,109,104,119	0,1557,5611,7213,9026,9550,10800,11745,18320,21202,22730,25718,27153,27914,28564,31280,32425,33481,34625,41769,43223,44645,45661,46300,46978,48759,49938,50241,51110,57131,59875,62193,65029,66162,67392,70130,70456,71135
chr1	67177954	67186557	iso_343	1000	+	67177954	67186557	0,0,0	6	200,132,118,174,1605,128	0,465,3372,3960,6411,8475
chr1	67177954	67187961	iso_345	1000	+	67177954	67187961	0,0,0	8	200,132,118,174,174,118,145,642	0,465,3372,3960,6411,7898,8454,9365
chr1	67177954	67187961	iso_344	1000	+	67177954	67187961	0,0,0	8	200,132,118,174,174,107,145,642	0,465,3372,3960,6411,7898,8454,9365
chr1	67177954	67187961	iso_346	1000	+	67177954	67187961	0,0,0	7	200,132,118,174,174,701,642	0,465,3372,3960,6411,7898,9365
chr1	67178030	67187961	iso_342	1000	+	67178030	67187961	0,0,0	8	87,132,118,174,174,118,124,642	0,389,3296,3884,6335,7822,8399,9289
chr1	67178149	67187961	iso_8630	1000	+	67178149	67187961	0,0,0	8	61,132,118,174,174,118,124,642	0,270,3177,3765,6216,7703,8280,9170
chr1	67179209	67182107	iso_347	1000	+	67179209	67182107	0,0,0	3	271,118,193	0,2117,2705
chr1	67331566	67334732	iso_348	1000	+	67331566	67334732	0,0,0	3	19,96,2493	0,472,673
chr1	67331642	67334732	iso_349	1000	+	67331642	67334732	0,0,0	3	190,96,2493	0,396,597
chr1	68113441	68121592	iso_350	1000	-	68113441	68121592	0,0,0	6	959,136,140,1936,179,52	0,1159,1990,3203,5895,8099
chr1	68113441	68121952	iso_351	1000	-	68113441	68121952	0,0,0	9	959,136,140,231,155,175,179,90,89	0,1159,1990,3203,4411,4964,5895,8099,8422
chr1	68136886	68145694	iso_352	1000	+	68136886	68145694	0,0,0	6	138,110,118,143,114,2529	0,572,1345,2080,5035,6279
chr1	68167551	68176240	iso_353	1000	+	68167551	68176240	0,0,0	5	86,115,101,47,2360	0,356,1920,5127,6329
chr1	68225877	68268827	iso_354	1000	+	68225877	68268827	0,0,0	14	51,145,52,123,84,124,155,103,62,118,124,96,92,339	0,27842,29402,30643,31334,34403,35073,36376,37237,38023,38275,39834,41024,42611
chr1	68281413	68318132	iso_9001	1000	+	68281413	68318132	0,0,0	17	71,145,36,39,158,80,93,118,144,241,107,151,56,109,88,109,2101	0,9298,10636,14393,17389,19828,20665,22235,23175,24998,26247,26969,28286,29130,32240,34027,34618
chr1	68342440	68442030	iso_355	1000	+	68342440	68442030	0,0,0	29	75,76,162,206,87,114,132,93,115,33,62,85,158,131,54,61,33,172,142,129,151,112,89,123,126,189,180,66,2662	0,24395,50948,53198,64412,65605,66259,70259,72621,74176,75554,76325,78146,79180,80452,81615,82518,83709,87584,88147,88923,89518,89797,93433,94796,95489,96254,96780,96928
chr1	68486161	68498961	iso_356	1000	-	68486161	68498961	0,0,0	2	4542,61	0,12739
chr1	68515621	68549904	iso_357	1000	-	68515621	68549904	0,0,0	16	1614,122,91,124,138,126,126,146,47,60,82,84,132,73,119,164	0,2218,5246,6705,7981,13528,14260,17437,19607,21343,21791,23639,25659,28298,29334,34119
chr1	68520590	68529625	iso_358	1000	-	68520590	68529625	0,0,0	3	368,1414,476	0,1736,8559
chr1	68555966	68619334	iso_8569	1000	-	68555966	68619334	0,0,0	12	1852,197,114,125,121,176,156,236,157,111,89,112	0,7057,8167,8881,11035,12947,14111,14900,15914,28889,39719,63256
chr1	68555966	68619334	iso_359	1000	-	68555966	68619334	0,0,0	10	1852,197,125,121,75,156,157,111,89,112	0,7057,8881,11035,13048,14111,15914,28889,39719,63256
chr1	68677109	68679710	iso_360	1000	+	68677109	68679710	0,0,0	2	215,341	0,2260
chr1	68682947	68688783	iso_361	1000	-	68682947	68688783	0,0,0	6	986,148,69,82,152,114	0,1905,4189,4714,4885,5722
chr1	68982904	69032158	iso_362	1000	+	68982904	69032158	0,0,0	5	655,182,116,114,2720	0,5862,38035,42289,46534
chr1	69228290	69242092	iso_363	1000	+	69228290	69242092	0,0,0	8	234,66,210,61,216,133,117,1985	0,974,3874,5190,7026,8207,9503,11817
chr1	69267299	69326100	iso_364	1000	+	69267299	69326100	0,0,0	13	219,90,71,103,141,116,59,20,62,69,102,73,3022	0,20705,23390,31074,34654,35562,40623,42319,44102,45369,47682,51315,55779
chr1	69852318	69937847	iso_365	1000	+	69852318	69937847	0,0,0	10	49,137,114,81,49,58,92,141,139,1331	0,21776,35480,44689,53413,54111,58891,60877,80570,84198
chr1	70664134	70677263	iso_366	1000	+	70664134	70677263	0,0,0	7	1329,129,126,120,132,124,450	0,2179,2796,3392,4348,5039,12679
chr1	70738826	70834782	iso_367	1000	+	70738826	70834782	0,0,0	11	138,192,83,97,165,81,166,109,170,64,765	0,8344,11303,31091,32122,43003,51459,56189,57688,77934,95191
chr1	71272575	71353763	iso_9134	1000	+	71272575	71353763	0,0,0	5	433,166,92,112,182	0,20437,41600,55851,81006
chr1	71379977	71381126	iso_368	1000	+	71379977	71381126	0,0,0	3	170,133,166	0,332,983
chr1	71408636	71413000	iso_369	1000	+	71408636	71413000	0,0,0	2	73,1203	0,3161
chr1	71408889	71443263	iso_370	1000	+	71408889	71443263	0,0,0	9	45,128,67,245,161,139,203,448,873	0,2908,4663,22339,25109,26517,29067,31539,33501
chr1	71408889	71443263	iso_371	1000	+	71408889	71443263	0,0,0	9	45,128,52,245,161,139,203,448,873	0,2908,4663,22339,25109,26517,29067,31539,33501
chr1	71437980	71443786	iso_372	1000	+	71437980	71443786	0,0,0	3	179,448,1401	0,2448,4405
chr1	71455370	71460823	iso_373	1000	-	71455370	71460823	0,0,0	3	3232,31,18	0,4523,5435
chr1	71455370	71470760	iso_374	1000	-	71455370	71470760	0,0,0	3	3232,120,51	0,5435,15339
chr1	71480393	71531313	iso_375	1000	+	71480393	71531313	0,0,0	14	104,78,82,172,174,76,120,60,39,82,164,160,74,1853	0,1234,34530,35492,37329,38717,39773,42611,43772,44594,46085,47694,48140,49067
chr1	71725163	71750846	iso_376	1000	+	71725163	71750846	0,0,0	3	224,143,1846	0,17527,23837
chr1	71838619	71863960	iso_377	1000	-	71838619	71863960	0,0,0	13	23,231,111,237,126,210,191,212,203,327,185,227,139	0,1237,3207,4894,6518,8126,12759,13138,14781,18587,20517,22782,25202
chr1	71863939	71877802	iso_378	1000	-	71863939	71877802	0,0,0	3	172,217,167	0,1473,13696
chr1	72047935	72117587	iso_379	1000	-	72047935	72117587	0,0,0	8	2856,124,160,164,139,599,78,80	0,6047,6847,13913,31716,32976,39381,69572
chr1	72113060	72117587	iso_380	1000	-	72113060	72117587	0,0,0	2	610,80	0,4447
chr1	72201824	72209865	iso_381	1000	-	72201824	72209865	0,0,0	3	461,443,67	0,4087,7974
chr1	72450676	72472775	iso_9289	1000	+	72450676	72472775	0,0,0	6	184,44,168,61,140,489	0,852,1941,2507,4858,21610
chr1	72450676	72472775	iso_9290	1000	+	72450676	72472775	0,0,0	8	184,44,168,61,140,110,70,489	0,852,1941,2507,4858,9523,12195,21610
chr1	72716501	72724508	iso_382	1000	+	72716501	72724508	0,0,0	3	448,79,2495	0,1095,5512
chr1	72767392	72840273	iso_383	1000	+	72767392	72840273	0,0,0	6	110,93,69,177,114,1872	0,23112,23378,25095,34133,71009
chr1	72767392	72840273	iso_384	1000	+	72767392	72840273	0,0,0	5	110,93,69,177,1872	0,23112,23378,25095,71009
chr1	73020063	73130308	iso_9073	1000	+	73020063	73130308	0,0,0	8	64,235,176,180,178,45,119,1962	0,52465,91816,94674,100130,101497,106185,108283
chr1	73020557	73136845	iso_385	1000	+	73020557	73136845	0,0,0	9	43,235,176,180,178,45,119,68,127	0,51971,91322,94180,99636,101003,105691,107789,116161
chr1	73175730	73186357	iso_8491	1000	-	73175730	73186357	0,0,0	8	2583,123,150,144,110,139,50,139	0,3314,4426,5642,6823,7468,9000,10488
chr1	73271519	73290575	iso_386	1000	-	73271519	73290575	0,0,0	6	1455,111,78,122,38,232	0,1872,4123,9110,13160,18824
chr1	73271519	73290953	iso_387	1000	-	73271519	73290953	0,0,0	5	1455,111,122,38,121	0,1872,9110,13160,19313
chr1	73271536	73338038	iso_388	1000	-	73271536	73338038	0,0,0	4	1966,78,149,146	0,4106,52030,66356
chr1	73302664	73342594	iso_389	1000	-	73302664	73342594	0,0,0	4	1353,149,160,266	0,20902,35228,39664
chr1	73302664	73343683	iso_390	1000	-	73302664	73343683	0,0,0	6	1353,149,160,216,221,128	0,20902,35228,38029,39664,40891
chr1	73319413	73342594	iso_391	1000	-	73319413	73342594	0,0,0	4	2772,149,160,266	0,4153,18479,22915
chr1	74651156	74700870	iso_392	1000	+	74651156	74700870	0,0,0	8	719,186,156,64,143,131,116,1279	0,28022,29412,35744,40217,40706,44693,48435
chr1	74804485	74815108	iso_393	1000	-	74804485	74815108	0,0,0	4	1408,152,73,1311	0,3109,7803,9312
chr1	74804485	74817949	iso_394	1000	-	74804485	74817949	0,0,0	7	1408,152,131,73,76,129,175	0,3109,7591,7803,9312,9912,13289
chr1	74807691	74814525	iso_395	1000	-	74807691	74814525	0,0,0	4	55,131,76,128	0,4385,6106,6706
chr1	74832101	74842561	iso_9462	1000	-	74832101	74842561	0,0,0	6	3997,84,132,102,75,202	0,4813,4993,6875,8530,10258
chr1	74832101	74976430	iso_8582	1000	-	74832101	74976430	0,0,0	9	3997,84,132,102,75,192,80,76,130	0,4813,4993,6875,8530,10258,69314,136211,144199
chr1	74995160	75018579	iso_396	1000	-	74995160	75018579	0,0,0	7	1860,1682,174,131,56,44,1898	0,2793,16422,17813,18757,20717,21521
chr1	74995160	75065279	iso_397	1000	-	74995160	75065279	0,0,0	11	1860,153,141,174,131,56,44,135,63,65,1617	0,2793,4334,16422,17813,18757,20717,21521,25296,26227,68502
chr1	75073039	75104750	iso_398	1000	-	75073039	75104750	0,0,0	11	2374,172,99,115,113,198,134,177,163,52,193	0,2874,5139,6476,7000,7611,9751,11567,14350,18728,31518
chr1	75097038	75104750	iso_399	1000	-	75097038	75104750	0,0,0	2	268,193	0,7519
chr1	75097038	75104750	iso_400	1000	-	75097038	75104750	0,0,0	3	268,215,193	0,5002,7519
chr1	75109368	75116261	iso_401	1000	+	75109368	75116261	0,0,0	8	97,594,149,207,129,42,79,178	0,1881,3575,3917,4542,5221,6172,6715
chr1	75109368	75119576	iso_402	1000	+	75109368	75119576	0,0,0	7	97,594,149,207,1709,182,2194	0,1881,3575,3917,4542,6715,8014
chr1	75109368	75119576	iso_403	1000	+	75109368	75119576	0,0,0	8	97,594,149,207,129,1030,182,2194	0,1881,3575,3917,4542,5221,6715,8014
chr1	75123469	75142555	iso_8663	1000	+	75123469	75142555	0,0,0	3	1619,122,1776	0,16868,17310
chr1	75156908	75167171	iso_404	1000	-	75156908	75167171	0,0,0	7	2778,174,118,92,115,95,147	0,2929,3703,4952,6460,8902,10116
chr1	75156908	75173370	iso_405	1000	-	75156908	75173370	0,0,0	11	2778,174,118,92,95,149,140,169,42,96,178	0,2929,3703,4952,8902,10116,10640,11090,14669,15169,16284
chr1	75176943	75192257	iso_409	1000	-	75176943	75192257	0,0,0	9	2159,240,186,84,91,157,121,1474,329	0,3661,4277,4872,5270,6661,7348,11609,14985
chr1	75176943	75192257	iso_408	1000	-	75176943	75192257	0,0,0	9	2159,240,679,91,157,121,143,145,329	0,3661,4277,5270,6661,7348,11609,12938,14985
chr1	75178048	75192257	iso_406	1000	-	75178048	75192257	0,0,0	11	879,74,240,186,84,91,157,121,143,145,329	0,980,2556,3172,3767,4165,5556,6243,10504,11833,13880
chr1	75178452	75192257	iso_407	1000	-	75178452	75192257	0,0,0	10	646,240,186,84,91,157,121,143,145,329	0,2152,2768,3363,3761,5152,5839,10100,11429,13476
chr1	75181656	75192199	iso_410	1000	-	75181656	75192199	0,0,0	4	243,91,808,3647	0,557,1948,6896
chr1	75181658	75192257	iso_411	1000	-	75181658	75192257	0,0,0	5	646,808,143,145,329	0,1946,6894,8223,10270
chr1	75222844	75230470	iso_412	1000	-	75222844	75230470	0,0,0	8	2130,94,187,109,82,105,101,227	0,2250,3043,3313,4138,4597,4852,7399
chr1	75249935	75280915	iso_413	1000	-	75249935	75280915	0,0,0	11	2510,99,201,102,321,199,141,69,75,353,1102	0,3094,4352,5012,5499,7688,8346,8817,10705,11297,29878
chr1	75422922	75436094	iso_414	1000	-	75422922	75436094	0,0,0	8	2579,74,88,36,36,48,63,126	0,3227,3730,4477,7719,9965,12609,13046
chr1	75450472	75495124	iso_415	1000	+	75450472	75495124	0,0,0	7	61,471,221,231,87,204,1712	0,1290,10069,34138,36428,41342,42940
chr1	75497689	75500966	iso_416	1000	+	75497689	75500966	0,0,0	3	290,181,1713	0,696,1564
chr1	75560731	75562254	iso_417	1000	+	75560731	75562254	0,0,0	3	92,215,89	0,685,1434
chr1	75564120	75564825	iso_418	1000	+	75564120	75564825	0,0,0	3	137,42,95	0,229,610
chr1	75640761	75661187	iso_419	1000	+	75640761	75661187	0,0,0	15	157,156,111,78,150,156,499,749,148,209,115,109,151,232,2115	0,3981,6091,7484,8302,9404,10657,11485,13456,13714,14495,15154,15937,17858,18311
chr1	75660188	75666865	iso_420	1000	-	75660188	75666865	0,0,0	7	2933,127,131,110,173,174,162	0,3459,4055,4394,4592,4986,6515
chr1	75713725	75715318	iso_421	1000	-	75713725	75715318	0,0,0	4	50,42,103,55	0,781,991,1538
chr1	76267861	76277193	iso_424	1000	-	76267861	76277193	0,0,0	3	299,126,176	0,8322,9156
chr1	76267861	76277193	iso_422	1000	-	76267861	76277193	0,0,0	4	299,147,126,176	0,7641,8322,9156
chr1	76267861	76277193	iso_423	1000	-	76267861	76277193	0,0,0	4	299,60,126,176	0,3697,8322,9156
chr1	76277279	76283532	iso_9335	1000	+	76277279	76283532	0,0,0	4	90,126,109,111	0,1106,3408,6142
chr1	76277279	76286020	iso_8542	1000	+	76277279	76286020	0,0,0	5	90,126,109,109,1225	0,1106,3408,6142,7516
chr1	76421994	76425572	iso_8888	1000	+	76421994	76425572	0,0,0	5	83,187,127,168,319	0,2019,2454,2699,3259
chr1	76431597	76432016	iso_425	1000	+	76431597	76432016	0,0,0	2	145,132	0,287
chr1	76434442	76437607	iso_433	1000	+	76434442	76437607	0,0,0	7	687,380,400,79,84,98,406	0,771,1250,1779,2078,2305,2759
chr1	76434442	76437607	iso_432	1000	+	76434442	76437607	0,0,0	9	687,91,116,82,156,79,84,90,406	0,771,1035,1250,1498,1779,2078,2305,2759
chr1	76434619	76436310	iso_9371	1000	+	76434619	76436310	0,0,0	7	126,107,91,116,86,156,85	0,403,594,858,1073,1321,1606
chr1	76434619	76436318	iso_9379	1000	+	76434619	76436318	0,0,0	7	126,107,91,116,86,152,97	0,403,594,858,1073,1321,1602
chr1	76434619	76436621	iso_9305	1000	+	76434619	76436621	0,0,0	8	126,107,91,116,82,156,79,101	0,403,594,858,1073,1321,1602,1901
chr1	76434619	76436621	iso_9386	1000	+	76434619	76436621	0,0,0	8	126,107,91,116,86,152,75,101	0,403,594,858,1073,1321,1606,1901
chr1	76434619	76437498	iso_9416	1000	+	76434619	76437498	0,0,0	9	126,107,91,116,82,152,75,84,751	0,403,594,858,1073,1321,1606,1901,2128
chr1	76434619	76437498	iso_9414	1000	+	76434619	76437498	0,0,0	9	126,107,91,116,86,152,79,84,751	0,403,594,858,1073,1321,1602,1901,2128
chr1	76434619	76437498	iso_9304	1000	+	76434619	76437498	0,0,0	9	126,107,91,116,82,156,79,84,751	0,403,594,858,1073,1321,1602,1901,2128
chr1	76434619	76437607	iso_431	1000	+	76434619	76437607	0,0,0	3	126,98,406	0,2128,2582
chr1	76434619	76437607	iso_9178	1000	+	76434619	76437607	0,0,0	10	126,107,91,116,86,152,79,84,98,406	0,403,594,858,1073,1321,1602,1901,2128,2582
chr1	76434619	76437607	iso_8353	1000	+	76434619	76437607	0,0,0	9	126,107,91,116,86,360,84,98,406	0,403,594,858,1073,1321,1901,2128,2582
chr1	76434619	76437607	iso_429	1000	+	76434619	76437607	0,0,0	10	126,107,91,116,82,156,75,84,98,406	0,403,594,858,1073,1321,1606,1901,2128,2582
chr1	76434619	76437607	iso_9447	1000	+	76434619	76437607	0,0,0	10	126,107,91,116,86,152,79,84,90,406	0,403,594,858,1073,1321,1602,1901,2128,2582
chr1	76434619	76437607	iso_427	1000	+	76434619	76437607	0,0,0	9	126,107,91,116,82,152,79,325,406	0,403,594,858,1073,1321,1602,1901,2582
chr1	76434619	76437607	iso_9272	1000	+	76434619	76437607	0,0,0	10	126,107,91,116,86,156,79,84,98,406	0,403,594,858,1073,1321,1602,1901,2128,2582
chr1	76434619	76437607	iso_426	1000	+	76434619	76437607	0,0,0	10	126,107,91,116,82,152,79,84,90,406	0,403,594,858,1073,1321,1602,1901,2128,2582
chr1	76434619	76437607	iso_430	1000	+	76434619	76437607	0,0,0	9	126,107,91,116,400,79,84,98,406	0,403,594,858,1073,1602,1901,2128,2582
chr1	76434619	76437607	iso_8287	1000	+	76434619	76437607	0,0,0	10	126,107,91,116,86,152,75,84,98,406	0,403,594,858,1073,1321,1606,1901,2128,2582
chr1	76434619	76437607	iso_428	1000	+	76434619	76437607	0,0,0	10	126,107,121,116,82,152,79,84,98,406	0,403,564,858,1073,1321,1602,1901,2128,2582
chr1	76434619	76437607	iso_9325	1000	+	76434619	76437607	0,0,0	10	126,107,91,116,82,156,79,84,98,406	0,403,594,858,1073,1321,1602,1901,2128,2582
chr1	76434619	76437607	iso_8363	1000	+	76434619	76437607	0,0,0	10	126,107,91,116,86,156,75,84,98,406	0,403,594,858,1073,1321,1606,1901,2128,2582
chr1	76434619	76437607	iso_8256	1000	+	76434619	76437607	0,0,0	10	126,107,91,116,82,152,75,84,98,406	0,403,594,858,1073,1321,1606,1901,2128,2582
chr1	76434619	76437607	iso_8420	1000	+	76434619	76437607	0,0,0	9	126,107,91,116,82,156,79,325,406	0,403,594,858,1073,1321,1602,1901,2582
chr1	76435021	76437607	iso_435	1000	+	76435021	76437607	0,0,0	7	283,116,86,152,79,325,406	0,456,671,919,1200,1499,2180
chr1	76435021	76437607	iso_434	1000	+	76435021	76437607	0,0,0	8	283,116,82,152,75,84,90,406	0,456,671,919,1204,1499,1726,2180
chr1	76447680	76452466	iso_437	1000	-	76447680	76452466	0,0,0	8	1046,131,96,121,161,141,96,64	0,1255,1563,2246,3198,4275,4544,4722
chr1	76447680	76452466	iso_436	1000	-	76447680	76452466	0,0,0	8	1046,131,96,121,185,141,96,64	0,1255,1563,2246,3198,4275,4544,4722
chr1	76468778	76489753	iso_8763	1000	-	76468778	76489753	0,0,0	39	592,176,196,133,109,138,78,133,110,166,145,134,89,87,181,173,238,125,118,132,142,174,122,138,201,192,97,132,206,204,240,182,136,128,242,119,191,128,566	0,692,989,2125,2577,2775,3035,3356,3666,4141,4494,4897,5109,5366,5552,5889,6231,6756,7089,7301,7867,8340,8629,11298,12273,12572,13133,13521,13937,14243,15296,15667,16265,16520,16731,17423,17937,18317,20409
chr1	76548296	76551802	iso_438	1000	-	76548296	76551802	0,0,0	3	857,1817,433	0,1072,3073
chr1	76589381	76594586	iso_439	1000	-	76589381	76594586	0,0,0	5	161,241,71,49,62	0,493,886,4743,5143
chr1	76618300	76624837	iso_440	1000	-	76618300	76624837	0,0,0	3	215,70,15	0,318,6522
chr1	76644831	76652012	iso_441	1000	-	76644831	76652012	0,0,0	9	624,239,160,126,54,36,127,76,136	0,1153,1477,1983,2834,4352,4851,6818,7045
chr1	76658765	76661579	iso_443	1000	+	76658765	76661579	0,0,0	4	273,82,65,972	0,1023,1269,1842
chr1	76658765	76661579	iso_444	1000	+	76658765	76661579	0,0,0	4	273,86,65,972	0,1023,1269,1842
chr1	76658765	76661579	iso_442	1000	+	76658765	76661579	0,0,0	4	273,86,62,972	0,1023,1272,1842
chr1	76658766	76661579	iso_446	1000	+	76658766	76661579	0,0,0	4	277,86,62,972	0,1022,1271,1841
chr1	76658766	76661579	iso_445	1000	+	76658766	76661579	0,0,0	4	277,82,65,972	0,1022,1268,1841
chr1	76689319	76699067	iso_447	1000	+	76689319	76699067	0,0,0	10	78,132,174,144,276,363,243,119,68,382	0,3967,5573,5833,6215,6908,7387,7716,8082,9366
chr1	76736158	76737682	iso_448	1000	-	76736158	76737682	0,0,0	3	456,122,43	0,838,1481
chr1	76738615	76753433	iso_449	1000	+	76738615	76753433	0,0,0	20	136,126,67,134,146,185,95,194,72,82,126,154,175,89,192,144,146,154,85,180	0,1405,1859,5236,5685,6135,6889,7494,7847,9169,9448,10008,10566,12138,12432,13132,13400,13625,14382,14638
chr1	76754059	76757062	iso_451	1000	+	76754059	76757062	0,0,0	8	223,124,85,133,86,88,199,164	0,1058,1276,1496,1859,2095,2437,2839
chr1	76754059	76757062	iso_450	1000	+	76754059	76757062	0,0,0	7	223,124,85,133,86,88,164	0,1058,1276,1496,1859,2095,2839
chr1	76754059	76757063	iso_8667	1000	+	76754059	76757063	0,0,0	6	223,303,133,86,88,567	0,1058,1496,1859,2095,2437
chr1	76754059	76757063	iso_8572	1000	+	76754059	76757063	0,0,0	7	223,124,85,133,86,82,567	0,1058,1276,1496,1859,2101,2437
chr1	76754059	76757063	iso_8489	1000	+	76754059	76757063	0,0,0	5	223,303,133,324,567	0,1058,1496,1859,2437
chr1	76755101	76757063	iso_452	1000	+	76755101	76757063	0,0,0	5	140,353,86,88,567	0,234,817,1053,1395
chr1	76758742	76760079	iso_453	1000	+	76758742	76760079	0,0,0	3	43,113,240	0,129,1097
chr1	76760060	76766696	iso_454	1000	+	76760060	76766696	0,0,0	5	33,128,137,223,318	0,126,5270,5860,6318
chr1	76828252	76833896	iso_455	1000	-	76828252	76833896	0,0,0	10	565,6,77,78,104,130,185,80,85,113	0,1351,1588,2224,2754,3335,4936,5199,5361,5531
chr1	76834393	76839610	iso_456	1000	+	76834393	76839610	0,0,0	6	185,102,142,54,150,3270	0,263,690,1217,1424,1947
chr1	76873353	76877104	iso_457	1000	-	76873353	76877104	0,0,0	6	34,141,79,122,148,22	0,1598,2160,2877,3083,3729
chr1	76914599	76924637	iso_458	1000	+	76914599	76924637	0,0,0	14	36,133,135,106,91,117,93,120,144,71,216,166,158,1127	0,222,963,2214,3437,3869,4380,4653,5325,7438,7675,8032,8382,8911
chr1	76916884	76924637	iso_459	1000	+	76916884	76924637	0,0,0	10	35,91,93,120,144,71,216,166,158,1127	0,1152,2095,2368,3040,5153,5390,5747,6097,6626
chr1	77014766	77020153	iso_460	1000	-	77014766	77020153	0,0,0	7	1158,121,179,168,135,498,179	0,1772,2137,2473,2725,3202,5208
chr1	77014766	77020153	iso_461	1000	-	77014766	77020153	0,0,0	7	1158,121,179,170,135,498,179	0,1772,2137,2473,2725,3202,5208
chr1	77065913	77068125	iso_462	1000	+	77065913	77068125	0,0,0	3	111,36,153	0,1683,2059
chr1	77150676	77176416	iso_463	1000	-	77150676	77176416	0,0,0	11	1960,110,150,62,91,129,177,89,76,168,206	0,2538,2741,6043,6218,6752,10263,11725,13279,15729,25534
chr1	77176678	77203744	iso_464	1000	+	77176678	77203744	0,0,0	6	97,94,36,48,39,314	0,22650,23237,25900,26609,26752
chr1	77237408	77250269	iso_465	1000	-	77237408	77250269	0,0,0	9	3255,111,94,117,36,101,129,82,141	0,3444,4772,5370,6959,8016,11374,12234,12720
chr1	77238697	77250036	iso_467	1000	-	77238697	77250036	0,0,0	8	2266,94,117,36,101,133,82,226	0,3483,4081,5670,6727,10081,10945,11113
chr1	77238697	77250036	iso_469	1000	-	77238697	77250036	0,0,0	8	2266,94,117,36,101,129,82,226	0,3483,4081,5670,6727,10085,10945,11113
chr1	77238697	77250036	iso_468	1000	-	77238697	77250036	0,0,0	8	2266,94,117,40,101,129,82,226	0,3483,4081,5666,6727,10085,10945,11113
chr1	77238697	77250222	iso_466	1000	-	77238697	77250222	0,0,0	6	2266,94,1625,101,129,580	0,3483,4081,6727,10085,10945
chr1	77238697	77250269	iso_478	1000	-	77238697	77250269	0,0,0	6	2266,94,1625,101,942,141	0,3483,4081,6727,10085,11431
chr1	77238697	77250269	iso_481	1000	-	77238697	77250269	0,0,0	8	2266,94,117,36,101,133,91,141	0,3483,4081,5670,6727,10081,10936,11431
chr1	77238697	77250269	iso_473	1000	-	77238697	77250269	0,0,0	8	2266,94,117,36,97,129,82,141	0,3483,4081,5670,6727,10085,10945,11431
chr1	77238697	77250269	iso_475	1000	-	77238697	77250269	0,0,0	8	2266,94,113,40,101,129,82,141	0,3483,4081,5666,6727,10085,10945,11431
chr1	77238697	77250269	iso_479	1000	-	77238697	77250269	0,0,0	8	2266,94,117,40,97,133,82,141	0,3483,4081,5666,6727,10081,10945,11431
chr1	77238697	77250269	iso_477	1000	-	77238697	77250269	0,0,0	8	2266,94,117,36,101,129,91,141	0,3483,4081,5670,6727,10085,10936,11431
chr1	77238697	77250269	iso_483	1000	-	77238697	77250269	0,0,0	8	2266,94,113,40,101,133,91,141	0,3483,4081,5666,6727,10081,10936,11431
chr1	77238697	77250269	iso_482	1000	-	77238697	77250269	0,0,0	8	2266,94,117,36,97,133,82,141	0,3483,4081,5670,6727,10081,10945,11431
chr1	77238697	77250269	iso_470	1000	-	77238697	77250269	0,0,0	8	2266,94,117,40,101,133,82,141	0,3483,4081,5666,6727,10081,10945,11431
chr1	77238697	77250269	iso_480	1000	-	77238697	77250269	0,0,0	8	2266,94,113,36,101,129,82,141	0,3483,4081,5670,6727,10085,10945,11431
chr1	77238697	77250269	iso_472	1000	-	77238697	77250269	0,0,0	8	2266,94,117,40,101,129,82,141	0,3483,4081,5666,6727,10085,10945,11431
chr1	77238697	77250269	iso_474	1000	-	77238697	77250269	0,0,0	7	2266,94,1625,101,133,91,141	0,3483,4081,6727,10081,10936,11431
chr1	77238697	77250269	iso_484	1000	-	77238697	77250269	0,0,0	8	2266,94,117,40,101,133,91,141	0,3483,4081,5666,6727,10081,10936,11431
chr1	77238697	77250269	iso_476	1000	-	77238697	77250269	0,0,0	8	2266,94,117,40,97,129,82,141	0,3483,4081,5666,6727,10085,10945,11431
chr1	77238697	77250269	iso_471	1000	-	77238697	77250269	0,0,0	8	2266,94,117,36,101,133,82,141	0,3483,4081,5670,6727,10081,10945,11431
chr1	77238697	77250439	iso_485	1000	-	77238697	77250439	0,0,0	8	2266,94,117,36,101,133,82,152	0,3483,4081,5670,6727,10081,10945,11590
chr1	77241478	77250269	iso_486	1000	-	77241478	77250269	0,0,0	6	796,1625,101,129,82,141	0,1300,3946,7304,8164,8650
chr1	77243824	77250269	iso_488	1000	-	77243824	77250269	0,0,0	6	225,40,101,133,82,141	0,539,1600,4954,5818,6304
chr1	77243824	77250269	iso_489	1000	-	77243824	77250269	0,0,0	6	225,36,101,129,82,141	0,543,1600,4958,5818,6304
chr1	77243824	77250269	iso_487	1000	-	77243824	77250269	0,0,0	6	225,40,101,129,82,141	0,539,1600,4958,5818,6304
chr1	77344838	77350411	iso_490	1000	+	77344838	77350411	0,0,0	3	252,146,19	0,654,5554
chr1	77804810	77813596	iso_491	1000	-	77804810	77813596	0,0,0	3	44,59,131	0,8351,8655
chr1	77814268	77839476	iso_492	1000	+	77814268	77839476	0,0,0	9	85,64,34,90,122,95,172,102,1387	0,3902,5694,10531,10929,16686,22316,23043,23821
chr1	77843924	77846935	iso_493	1000	-	77843924	77846935	0,0,0	3	235,109,27	0,1318,2984
chr1	77847016	77869191	iso_494	1000	+	77847016	77869191	0,0,0	10	104,110,150,249,182,84,209,41,97,833	0,14364,15389,17074,17567,19429,19768,20221,20552,21342
chr1	77886919	77896485	iso_495	1000	-	77886919	77896485	0,0,0	5	1832,62,119,79,187	0,2612,4082,5160,9379
chr1	77940787	77943635	iso_496	1000	-	77940787	77943635	0,0,0	3	139,210,260	0,2224,2588
chr1	78529146	78533103	iso_497	1000	+	78529146	78533103	0,0,0	3	74,138,137	0,1422,3820
chr1	78555939	78577848	iso_498	1000	+	78555939	78577848	0,0,0	14	108,248,140,154,89,77,160,151,77,77,140,55,144,765	0,1213,2724,7058,8669,10438,11451,13265,14294,15694,16647,17342,20129,21144
chr1	78567383	78573347	iso_499	1000	+	78567383	78573347	0,0,0	4	1972,77,1093,66	0,2850,4250,5898
chr1	78618461	78646835	iso_501	1000	-	78618461	78646835	0,0,0	14	2260,172,95,204,64,115,123,109,163,152,138,215,95,74	0,3136,4449,5797,6837,8184,8388,9308,10567,11568,12217,13049,17016,28300
chr1	78618461	78646835	iso_500	1000	-	78618461	78646835	0,0,0	15	2260,172,95,204,64,115,123,109,163,152,138,215,129,95,74	0,3136,4449,5797,6837,8184,8388,9308,10567,11568,12217,13049,14784,17016,28300
chr1	78646950	78667234	iso_502	1000	+	78646950	78667234	0,0,0	5	211,137,120,67,968	0,12381,12911,14615,19316
chr1	78657002	78671125	iso_503	1000	-	78657002	78671125	0,0,0	3	1104,215,230	0,13176,13893
chr1	78796981	78801774	iso_504	1000	+	78796981	78801774	0,0,0	5	979,130,115,127,311	0,1382,3179,3515,4482
chr1	78816284	78823199	iso_505	1000	-	78816284	78823199	0,0,0	11	1214,127,163,160,87,166,110,71,144,90,410	0,2308,2576,3514,3758,4078,4386,5313,5662,6076,6505
chr1	78823577	78833153	iso_506	1000	-	78823577	78833153	0,0,0	11	111,127,201,175,227,129,300,145,200,235,69	0,312,688,960,2381,3791,4067,5296,6254,7340,9507
chr1	78933497	78976324	iso_507	1000	-	78933497	78976324	0,0,0	5	16,169,66,152,96	0,12769,33094,41467,42731
chr1	79155985	79208975	iso_508	1000	-	79155985	79208975	0,0,0	5	1694,245,202,478,57	0,7398,12643,45491,52933
chr1	79255326	79258876	iso_509	1000	-	79255326	79258876	0,0,0	3	835,147,248	0,2907,3302
chr1	79255326	79258888	iso_511	1000	-	79255326	79258888	0,0,0	3	835,143,256	0,2907,3306
chr1	79255326	79258888	iso_510	1000	-	79255326	79258888	0,0,0	3	835,147,256	0,2907,3306
chr1	79303609	79347154	iso_512	1000	+	79303609	79347154	0,0,0	10	201,105,130,33,131,119,113,111,98,3200	0,27304,28548,31191,32798,35567,37153,38318,39983,40345
chr1	79403645	79539640	iso_513	1000	+	79403645	79539640	0,0,0	11	155,194,84,111,131,107,98,96,187,99,490	0,49937,76707,88545,91464,93207,100529,110593,123805,129192,135505
chr1	79504163	79539640	iso_514	1000	+	79504163	79539640	0,0,0	4	109,96,187,490	0,10075,23287,34987
chr1	79527506	79539640	iso_515	1000	+	79527506	79539640	0,0,0	3	134,99,490	0,5331,11644
chr1	79568989	79569894	iso_516	1000	-	79568989	79569894	0,0,0	3	290,183,63	0,402,842
chr1	79574557	79580347	iso_517	1000	-	79574557	79580347	0,0,0	3	22,165,87	0,2795,5703
chr1	79597104	79608451	iso_518	1000	+	79597104	79608451	0,0,0	4	910,109,379,1946	0,3065,5311,9401
chr1	79651417	79674486	iso_519	1000	+	79651417	79674486	0,0,0	3	125,201,57	0,20910,23012
chr1	79752049	79754022	iso_520	1000	-	79752049	79754022	0,0,0	2	300,52	0,1921
chr1	79993197	80011055	iso_521	1000	+	79993197	80011055	0,0,0	20	9,57,38,141,63,121,93,161,86,84,63,78,89,37,149,63,76,85,88,1899	0,88,2200,3179,5568,6662,7188,8274,9543,9833,10982,11173,11343,12150,13458,14056,14444,15087,15357,15959
chr1	80011601	80031707	iso_522	1000	-	80011601	80031707	0,0,0	9	523,121,188,349,143,84,223,191,57	0,1036,1681,2684,3445,5276,6681,8431,20049
chr1	80036249	80061028	iso_523	1000	+	80036249	80061028	0,0,0	7	63,467,233,188,123,105,681	0,12703,14557,18521,21205,23555,24098
chr1	80088075	80105764	iso_524	1000	-	80088075	80105764	0,0,0	3	100,149,39	0,392,17650
chr1	81959529	81992555	iso_525	1000	+	81959529	81992555	0,0,0	2	59,138	0,32888
chr1	82269043	82346482	iso_526	1000	+	82269043	82346482	0,0,0	4	110,97,188,346	0,49419,56124,77093
chr1	82424532	82436595	iso_527	1000	-	82424532	82436595	0,0,0	8	1124,121,152,200,210,77,56,104	0,2089,3755,6544,7676,8918,11815,11959
chr1	82442396	82447265	iso_528	1000	+	82442396	82447265	0,0,0	4	49,191,256,206	0,2133,3063,4663
chr1	82578789	82588086	iso_529	1000	-	82578789	82588086	0,0,0	6	1205,138,108,291,176,173	0,1313,1816,2598,8602,9124
chr1	82678143	82721524	iso_530	1000	-	82678143	82721524	0,0,0	19	219,194,80,227,222,123,106,182,207,111,160,299,273,294,144,147,279,174,146	0,787,1592,2201,2839,3319,3631,5193,6214,6828,7632,9535,10343,11421,12046,12735,17972,18666,43235
chr1	82796739	82798386	iso_531	1000	+	82796739	82798386	0,0,0	4	47,77,132,122	0,867,1049,1525
chr1	82796739	82802277	iso_532	1000	+	82796739	82802277	0,0,0	6	47,77,356,62,251,899	0,867,2536,3547,3941,4639
chr1	82797790	82802277	iso_533	1000	+	82797790	82802277	0,0,0	6	130,78,356,62,251,899	0,474,1485,2496,2890,3588
chr1	82805568	82810362	iso_8882	1000	-	82805568	82810362	0,0,0	7	1923,127,119,100,131,99,97	0,2496,2866,3427,3911,4431,4697
chr1	82862013	82865208	iso_534	1000	-	82862013	82865208	0,0,0	2	138,90	0,3105
chr1	82939774	82963800	iso_535	1000	+	82939774	82963800	0,0,0	8	689,1910,157,137,149,104,81,1400	0,1062,7768,13043,13766,17647,18887,22626
chr1	82992162	83001724	iso_536	1000	+	82992162	83001724	0,0,0	5	57,82,35,128,72	0,1742,2304,3876,9490
chr1	83037652	83038898	iso_537	1000	+	83037652	83038898	0,0,0	3	10,72,131	0,401,1115
chr1	83040172	83046067	iso_538	1000	+	83040172	83046067	0,0,0	3	154,183,1216	0,3734,4679
chr1	83056910	83067214	iso_539	1000	+	83056910	83067214	0,0,0	6	131,606,223,193,142,259	0,226,3871,8621,9693,10045
chr1	83081379	83088375	iso_540	1000	-	83081379	83088375	0,0,0	6	1682,220,129,200,57,68	0,2005,2799,4476,6429,6928
chr1	83088400	83178832	iso_541	1000	+	83088400	83178832	0,0,0	12	53,108,167,111,51,208,106,65,69,102,108,1143	0,16841,20033,25373,29562,30138,33525,46185,47111,50995,72700,89289
chr1	83605856	83611735	iso_542	1000	-	83605856	83611735	0,0,0	3	827,146,245	0,5071,5634
chr1	83664963	83748520	iso_543	1000	-	83664963	83748520	0,0,0	4	350,316,131,95	0,1702,67409,83462
chr1	83975092	83978000	iso_544	1000	+	83975092	83978000	0,0,0	2	46,2155	0,753
chr1	83997028	84025820	iso_545	1000	-	83997028	84025820	0,0,0	10	1339,89,88,61,103,60,130,72,98,157	0,4213,5836,6728,8168,9026,11958,14664,19249,28635
chr1	84025727	84207026	iso_9171	1000	+	84025727	84207026	0,0,0	7	441,144,87,287,174,179,3078	0,44657,93238,116064,119439,125798,178221
chr1	84066183	84121690	iso_546	1000	+	84066183	84121690	0,0,0	3	120,144,2725	0,4201,52782
chr1	84188702	84222360	iso_547	1000	+	84188702	84222360	0,0,0	4	70,2755,185,2342	0,15246,29887,31316
chr1	84236690	84255284	iso_548	1000	+	84236690	84255284	0,0,0	14	14,44,104,123,93,171,43,110,143,45,89,136,195,1703	0,118,1374,2061,3220,5506,5896,6689,7446,8823,11678,14013,15501,16891
chr1	84255580	84264962	iso_8793	1000	+	84255580	84264962	0,0,0	10	47,119,121,89,94,75,79,99,56,2297	0,945,3004,3250,3693,4482,4958,5648,6674,7085
chr1	84256523	84264962	iso_549	1000	+	84256523	84264962	0,0,0	7	121,121,1307,79,99,56,2297	0,2061,2307,4015,4705,5731,6142
chr1	84366926	84384805	iso_550	1000	+	84366926	84384805	0,0,0	9	111,104,209,84,147,168,144,90,115	0,2056,5936,8550,9779,11232,13537,15607,17764
chr1	84430743	84469709	iso_551	1000	-	84430743	84469709	0,0,0	5	62,75,48,75,20	0,834,1728,3303,38946
chr1	84665205	84687501	iso_552	1000	-	84665205	84687501	0,0,0	18	237,151,69,38,53,191,93,120,117,134,820,34,147,185,340,170,101,11	0,2368,4304,4582,4939,5379,6390,8345,9967,10878,11531,13077,14448,15231,16242,17516,18404,22285
chr1	84747603	84751786	iso_555	1000	-	84747603	84751786	0,0,0	6	131,64,133,111,76,64	0,628,1087,2054,3920,4119
chr1	84747603	84751786	iso_8827	1000	-	84747603	84751786	0,0,0	6	131,64,137,115,76,64	0,628,1087,2050,3920,4119
chr1	84747603	84751786	iso_553	1000	-	84747603	84751786	0,0,0	6	131,64,137,111,76,64	0,628,1087,2054,3920,4119
chr1	84747603	84751786	iso_554	1000	-	84747603	84751786	0,0,0	6	131,64,133,115,76,64	0,628,1087,2050,3920,4119
chr1	84809990	84815999	iso_556	1000	+	84809990	84815999	0,0,0	7	605,106,550,170,111,168,1457	0,1042,1472,2593,3209,3423,4552
chr1	86674959	86729329	iso_557	1000	+	86674959	86729329	0,0,0	13	34,243,199,68,81,81,78,913,139,149,198,193,3003	0,1588,7210,12765,17318,24759,27689,29944,31770,34594,47510,48378,51367
chr1	86674959	86729329	iso_558	1000	+	86674959	86729329	0,0,0	14	34,243,199,68,81,81,81,78,913,139,149,198,193,3003	0,1588,7210,12765,17318,19642,24759,27689,29944,31770,34594,47510,48378,51367
chr1	86850937	86867632	iso_559	1000	-	86850937	86867632	0,0,0	11	444,67,63,132,72,123,69,91,119,163,184	0,1525,3401,4459,5368,9455,10016,13966,15009,15936,16511
chr1	86867752	86873249	iso_560	1000	+	86867752	86873249	0,0,0	6	291,38,70,94,321,904	0,587,2125,2762,3840,4593
chr1	86876565	86883122	iso_561	1000	-	86876565	86883122	0,0,0	3	3569,737,111	0,4738,6446
chr1	86876565	86887836	iso_562	1000	-	86876565	86887836	0,0,0	8	3569,138,96,105,171,126,201,818	0,4738,5379,6446,7090,8580,9585,10453
chr1	86876565	86887836	iso_9374	1000	-	86876565	86887836	0,0,0	8	3569,138,100,105,171,130,204,818	0,4738,5375,6446,7090,8576,9585,10453
chr1	86876565	86891407	iso_563	1000	-	86876565	86891407	0,0,0	9	3569,134,100,105,171,130,204,193,2425	0,4738,5375,6446,7090,8576,9585,10453,12417
chr1	86876565	86892575	iso_9470	1000	-	86876565	86892575	0,0,0	11	3569,138,100,105,171,130,204,193,116,125,356	0,4738,5375,6446,7090,8576,9585,10453,12417,14787,15654
chr1	86876565	86892575	iso_9356	1000	-	86876565	86892575	0,0,0	11	3569,138,96,105,171,130,204,193,116,125,356	0,4738,5379,6446,7090,8576,9585,10453,12417,14787,15654
chr1	86876565	86893391	iso_564	1000	-	86876565	86893391	0,0,0	12	3569,138,100,105,171,126,204,193,116,125,350,203	0,4738,5375,6446,7090,8580,9585,10453,12417,14787,15654,16623
chr1	86876565	86895146	iso_565	1000	-	86876565	86895146	0,0,0	14	3569,138,100,105,167,130,204,193,116,125,350,201,119,129	0,4738,5375,6446,7090,8576,9585,10453,12417,14787,15654,16623,17295,18452
chr1	86876565	86895146	iso_8327	1000	-	86876565	86895146	0,0,0	14	3569,134,96,105,171,126,201,193,116,125,350,201,119,129	0,4738,5379,6446,7090,8580,9585,10453,12417,14787,15654,16623,17295,18452
chr1	86876565	86896823	iso_9181	1000	-	86876565	86896823	0,0,0	15	3569,138,96,105,171,130,204,193,116,125,350,197,119,127,393	0,4738,5379,6446,7090,8576,9585,10453,12417,14787,15654,16627,17295,18452,19865
chr1	86876565	86896823	iso_566	1000	-	86876565	86896823	0,0,0	15	3569,138,96,105,171,126,204,193,116,125,350,201,119,127,393	0,4738,5379,6446,7090,8580,9585,10453,12417,14787,15654,16623,17295,18452,19865
chr1	86876565	86896823	iso_8739	1000	-	86876565	86896823	0,0,0	15	3569,134,100,105,171,126,204,193,116,125,350,197,119,127,393	0,4738,5375,6446,7090,8580,9585,10453,12417,14787,15654,16627,17295,18452,19865
chr1	86876565	86896823	iso_8774	1000	-	86876565	86896823	0,0,0	15	3569,138,96,105,167,126,204,193,116,125,350,197,119,127,393	0,4738,5379,6446,7090,8580,9585,10453,12417,14787,15654,16627,17295,18452,19865
chr1	86876565	86896823	iso_9307	1000	-	86876565	86896823	0,0,0	15	3569,138,100,105,171,130,204,193,116,125,350,201,119,127,393	0,4738,5375,6446,7090,8576,9585,10453,12417,14787,15654,16623,17295,18452,19865
chr1	86876565	86898014	iso_568	1000	-	86876565	86898014	0,0,0	16	3569,138,100,105,167,130,204,193,116,125,350,197,119,127,390,90	0,4738,5375,6446,7090,8576,9585,10453,12417,14787,15654,16627,17295,18452,19865,21359
chr1	86876565	86898014	iso_567	1000	-	86876565	86898014	0,0,0	16	3569,138,96,105,167,130,201,193,116,125,350,197,119,127,390,90	0,4738,5379,6446,7090,8576,9585,10453,12417,14787,15654,16627,17295,18452,19865,21359
chr1	86876565	86899089	iso_9442	1000	-	86876565	86899089	0,0,0	17	3569,138,100,105,171,130,204,193,116,125,350,197,119,127,390,91,467	0,4738,5375,6446,7090,8576,9585,10453,12417,14787,15654,16627,17295,18452,19865,21359,22057
chr1	86876565	86900301	iso_9157	1000	-	86876565	86900301	0,0,0	19	3569,134,96,105,171,126,204,193,116,125,350,201,119,127,390,91,146,177,261	0,4738,5379,6446,7090,8580,9585,10453,12417,14787,15654,16623,17295,18452,19865,21359,22057,22705,23475
chr1	86876565	86900301	iso_9190	1000	-	86876565	86900301	0,0,0	19	3569,138,100,105,171,126,204,193,116,125,350,197,119,127,390,91,146,177,261	0,4738,5375,6446,7090,8580,9585,10453,12417,14787,15654,16627,17295,18452,19865,21359,22057,22705,23475
chr1	86876565	86906915	iso_9196	1000	-	86876565	86906915	0,0,0	26	3569,138,96,105,171,130,201,193,116,125,350,201,119,127,390,91,146,177,243,256,137,124,118,88,68,143	0,4738,5379,6446,7090,8576,9585,10453,12417,14787,15654,16623,17295,18452,19865,21359,22057,22705,23475,24147,24769,25571,25927,26270,28279,30207
chr1	86876565	86906915	iso_9175	1000	-	86876565	86906915	0,0,0	26	3569,138,100,105,167,126,201,193,116,125,350,201,119,127,390,91,146,177,243,256,137,124,118,88,68,143	0,4738,5375,6446,7090,8580,9585,10453,12417,14787,15654,16623,17295,18452,19865,21359,22057,22705,23475,24147,24769,25571,25927,26270,28279,30207
chr1	86876565	86906915	iso_9207	1000	-	86876565	86906915	0,0,0	24	3569,1813,171,126,201,193,116,125,350,201,119,127,390,91,146,177,243,256,137,124,118,88,68,143	0,4738,7090,8580,9585,10453,12417,14787,15654,16623,17295,18452,19865,21359,22057,22705,23475,24147,24769,25571,25927,26270,28279,30207
chr1	86876565	86906915	iso_8245	1000	-	86876565	86906915	0,0,0	26	3569,138,100,105,171,130,204,193,116,125,350,201,119,127,390,91,146,177,243,256,137,124,118,88,68,143	0,4738,5375,6446,7090,8576,9585,10453,12417,14787,15654,16623,17295,18452,19865,21359,22057,22705,23475,24147,24769,25571,25927,26270,28279,30207
chr1	86876565	86906915	iso_9230	1000	-	86876565	86906915	0,0,0	24	3569,1813,171,130,201,193,116,125,350,201,119,127,390,91,146,177,243,256,137,124,118,88,68,143	0,4738,7090,8576,9585,10453,12417,14787,15654,16623,17295,18452,19865,21359,22057,22705,23475,24147,24769,25571,25927,26270,28279,30207
chr1	86876565	86906915	iso_9114	1000	-	86876565	86906915	0,0,0	26	3569,138,96,105,167,130,204,193,116,125,350,201,119,127,390,91,146,177,243,256,137,124,118,88,68,143	0,4738,5379,6446,7090,8576,9585,10453,12417,14787,15654,16623,17295,18452,19865,21359,22057,22705,23475,24147,24769,25571,25927,26270,28279,30207
chr1	86876565	86906915	iso_9255	1000	-	86876565	86906915	0,0,0	26	3569,138,96,105,167,126,201,193,116,125,350,201,119,127,390,91,146,177,243,256,137,124,118,88,68,143	0,4738,5379,6446,7090,8580,9585,10453,12417,14787,15654,16623,17295,18452,19865,21359,22057,22705,23475,24147,24769,25571,25927,26270,28279,30207
chr1	86876565	86926770	iso_569	1000	-	86876565	86926770	0,0,0	43	3569,138,96,105,171,126,204,193,116,125,350,197,119,127,390,91,146,177,243,256,137,124,118,88,68,133,180,171,150,119,139,104,99,64,93,21,94,28,157,144,104,146,221	0,4738,5379,6446,7090,8580,9585,10453,12417,14787,15654,16627,17295,18452,19865,21359,22057,22705,23475,24147,24769,25571,25927,26270,28279,30207,31553,32282,33019,34207,34898,35318,37099,37292,38470,39165,40544,41491,42786,45243,45893,47073,49984
chr1	86880002	86893980	iso_571	1000	-	86880002	86893980	0,0,0	12	1439,100,105,171,126,204,193,116,125,350,201,120	0,1938,3009,3653,5143,6148,7016,8980,11350,12217,13186,13858
chr1	86881301	86896823	iso_570	1000	-	86881301	86896823	0,0,0	14	136,96,105,171,126,204,193,116,125,350,197,119,127,393	0,643,1710,2354,3844,4849,5717,7681,10051,10918,11891,12559,13716,15129
chr1	86899679	86904235	iso_572	1000	-	86899679	86904235	0,0,0	4	1289,137,474,1400	0,1655,2457,3156
chr1	86909303	86923797	iso_573	1000	-	86909303	86923797	0,0,0	12	1588,139,104,99,64,93,21,28,157,144,104,159	0,2160,2580,4361,4554,5732,6427,8753,10048,12505,13155,14335
chr1	86917989	86926770	iso_574	1000	-	86917989	86926770	0,0,0	5	95,2601,104,146,221	0,1362,4469,5649,8560
chr1	87053204	87067576	iso_576	1000	-	87053204	87067576	0,0,0	10	661,88,2140,49,99,74,28,53,67,163	0,2162,3466,6278,7070,8183,10505,11406,12717,14209
chr1	87053204	87067576	iso_575	1000	-	87053204	87067576	0,0,0	11	661,88,64,1592,49,99,74,28,53,67,163	0,2162,3466,4014,6278,7070,8183,10505,11406,12717,14209
chr1	87659910	87672275	iso_577	1000	+	87659910	87672275	0,0,0	4	52,82,63,1252	0,1144,10504,11113
chr1	87867138	87932942	iso_578	1000	+	87867138	87932942	0,0,0	18	44,1346,384,144,138,129,156,111,90,144,141,100,208,91,147,220,86,1917	0,11012,21126,23550,24540,34599,39050,40021,40825,44293,46069,46778,53813,56719,58216,60609,63082,63887
chr1	87937535	87942565	iso_579	1000	+	87937535	87942565	0,0,0	5	57,184,112,138,612	0,1822,2780,3821,4418
chr1	88098395	88111058	iso_580	1000	+	88098395	88111058	0,0,0	6	194,82,327,267,117,2434	0,2111,2971,4069,5953,10229
chr1	88117599	88140275	iso_581	1000	+	88117599	88140275	0,0,0	5	91,72,149,654,1642	0,170,1344,10702,21034
chr1	88198807	88205878	iso_582	1000	+	88198807	88205878	0,0,0	3	144,221,1385	0,1675,5686
chr1	89082879	89127626	iso_583	1000	+	89082879	89127626	0,0,0	11	195,71,250,106,203,97,229,117,69,44,2028	0,1780,5789,29975,33118,34743,35636,36624,37188,38145,42719
chr1	90584403	90603055	iso_8323	1000	+	90584403	90603055	0,0,0	8	56,151,62,69,95,130,56,681	0,1941,4041,7532,10465,14035,15363,17971
chr1	90613725	90656643	iso_584	1000	+	90613725	90656643	0,0,0	4	41,79,437,2967	0,14428,26158,39951
chr1	90656621	90705965	iso_585	1000	+	90656621	90705965	0,0,0	19	1972,48,116,148,137,115,36,134,127,143,127,33,110,127,140,124,159,160,1949	0,2736,3119,4297,11010,12777,14010,15119,17041,22031,24389,25602,29935,30577,39575,43058,45194,45833,47395
chr1	90704604	90718955	iso_586	1000	-	90704604	90718955	0,0,0	10	2012,114,89,166,104,104,129,120,436,44	0,2729,3159,3497,4337,6702,9245,10278,11826,14307
chr1	90756595	90759276	iso_587	1000	+	90756595	90759276	0,0,0	2	181,29	0,2652
chr1	90759303	90779711	iso_588	1000	+	90759303	90779711	0,0,0	3	94,131,117	0,20012,20291
chr1	90781477	90806625	iso_589	1000	-	90781477	90806625	0,0,0	8	442,106,89,157,139,325,84,48	0,3299,5260,6342,11886,23683,24161,25100
chr1	90781477	90806676	iso_590	1000	-	90781477	90806676	0,0,0	9	442,106,89,157,139,42,325,84,72	0,3299,5260,6342,11886,18921,23683,24161,25127
chr1	90781477	90824814	iso_591	1000	-	90781477	90824814	0,0,0	12	442,106,89,157,139,325,84,113,106,246,120,95	0,3299,5260,6342,11886,23683,24161,25127,25790,40610,41081,43242
chr1	90781477	90846158	iso_592	1000	-	90781477	90846158	0,0,0	18	442,106,89,157,139,325,84,116,106,246,120,94,215,136,114,186,93,63	0,3299,5260,6342,11886,23683,24161,25127,25790,40610,41081,43242,45972,47297,48489,53625,59934,64618
chr1	90787953	90793504	iso_593	1000	-	90787953	90793504	0,0,0	3	23,195,141	0,1325,5410
chr1	90862619	90869703	iso_594	1000	+	90862619	90869703	0,0,0	5	180,41,85,112,253	0,3925,4963,6073,6831
chr1	90874528	90908511	iso_595	1000	-	90874528	90908511	0,0,0	6	1134,106,133,214,160,133	0,5742,9723,16399,18098,33850
chr1	90889491	90890949	iso_596	1000	-	90889491	90890949	0,0,0	2	223,22	0,1436
chr1	91248216	91253015	iso_597	1000	-	91248216	91253015	0,0,0	4	1792,91,190,36	0,2232,3979,4763
chr1	91287586	91297704	iso_598	1000	-	91287586	91297704	0,0,0	3	484,72,71	0,1744,10047
chr1	91571933	91601036	iso_599	1000	+	91571933	91601036	0,0,0	8	236,388,402,405,411,408,435,2250	0,1519,3594,6544,20759,22921,26151,26853
chr1	91602151	91612615	iso_600	1000	-	91602151	91612615	0,0,0	3	1267,361,167	0,2112,10297
chr1	91602151	91612615	iso_601	1000	-	91602151	91612615	0,0,0	4	1267,361,347,167	0,2112,8684,10297
chr1	91607614	91612615	iso_602	1000	-	91607614	91612615	0,0,0	3	3266,205,167	0,3363,4834
chr1	91639944	91645292	iso_603	1000	+	91639944	91645292	0,0,0	3	48,124,62	0,2895,5286
chr1	91760587	91764938	iso_604	1000	-	91760587	91764938	0,0,0	4	168,90,1548,1192	0,476,849,3159
chr1	92225726	92238158	iso_605	1000	-	92225726	92238158	0,0,0	7	688,1626,107,103,195,92,163	0,1014,2815,3591,6038,9166,12269
chr1	92307121	92327566	iso_606	1000	+	92307121	92327566	0,0,0	4	56,256,501,629	0,8991,13603,19816
chr1	92682845	92810741	iso_607	1000	-	92682845	92810741	0,0,0	6	1428,126,179,91,171,142	0,2974,66375,99557,121335,127754
chr1	94350797	94357914	iso_608	1000	-	94350797	94357914	0,0,0	3	21,95,119	0,3396,6998
chr1	94444248	94449175	iso_609	1000	-	94444248	94449175	0,0,0	3	743,225,1547	0,1720,3380
chr1	94444680	94447759	iso_610	1000	-	94444680	94447759	0,0,0	2	339,1791	0,1288
chr1	95242165	95834444	iso_9223	1000	+	95242165	95834444	0,0,0	5	358,141,84,327,103	0,88326,338608,442533,592176
chr1	96268394	96290883	iso_611	1000	-	96268394	96290883	0,0,0	6	44,261,157,282,128,10	0,3246,9664,14702,20770,22479
chr1	96289279	96306953	iso_612	1000	-	96289279	96306953	0,0,0	4	13,43,183,59	0,1594,11440,17615
chr1	96346880	96694943	iso_613	1000	-	96346880	96694943	0,0,0	8	25,12,128,139,121,158,327,102	0,17785,21155,35547,47936,49939,302287,347961
chr1	97091690	97110370	iso_9099	1000	+	97091690	97110370	0,0,0	4	143,176,97,41	0,9603,9878,18639
chr1	97651309	97711014	iso_614	1000	-	97651309	97711014	0,0,0	3	3898,49,85	0,18979,59620
chr1	98149507	98347845	iso_615	1000	+	98149507	98347845	0,0,0	7	331,122,59,49,78,49,2263	0,50074,97141,137171,143013,169817,196075
chr1	98149507	98379794	iso_8850	1000	+	98149507	98379794	0,0,0	9	331,122,59,79,72,49,49,70,250	0,50074,97141,106366,109061,137171,169817,196075,230037
chr1	98149507	98382005	iso_9033	1000	+	98149507	98382005	0,0,0	9	331,122,59,79,72,49,49,70,189	0,50074,97141,106366,109061,137171,169817,196075,232309
chr1	98279503	98379794	iso_9216	1000	+	98279503	98379794	0,0,0	5	297,49,49,70,250	0,7175,39821,66079,100041
chr1	98450600	98482356	iso_616	1000	+	98450600	98482356	0,0,0	3	214,121,2930	0,17958,28826
chr1	98638106	98656018	iso_617	1000	+	98638106	98656018	0,0,0	3	135,1011,2252	0,14309,15660
chr1	98702942	98719674	iso_618	1000	-	98702942	98719674	0,0,0	5	1063,63,531,130,27	0,1528,4664,16192,16705
chr1	98702942	98719698	iso_619	1000	-	98702942	98719698	0,0,0	5	1063,63,531,130,39	0,1528,4664,16192,16717
chr1	98882945	98895332	iso_620	1000	+	98882945	98895332	0,0,0	5	314,158,48,84,1668	0,1028,4327,4745,10719
chr1	98883975	98895332	iso_621	1000	+	98883975	98895332	0,0,0	5	156,48,84,103,1668	0,3297,3715,5347,9689
chr1	101827496	101837051	iso_622	1000	-	101827496	101837051	0,0,0	9	509,154,66,113,68,100,140,207,98	0,2219,2857,4033,5446,7019,7906,8918,9457
chr1	101827496	101837051	iso_9119	1000	-	101827496	101837051	0,0,0	10	509,48,154,66,113,68,100,140,207,98	0,1376,2219,2857,4033,5446,7019,7906,8918,9457
chr1	101846343	101880362	iso_623	1000	+	101846343	101880362	0,0,0	10	77,66,114,153,206,103,108,16,31,1240	0,20372,25019,26340,28429,29878,31206,32112,32433,32779
chr1	101878465	101883983	iso_9025	1000	-	101878465	101883983	0,0,0	4	1888,125,189,71	0,4509,5163,5447
chr1	101878465	101884194	iso_8639	1000	-	101878465	101884194	0,0,0	4	1888,125,189,174	0,4509,5163,5555
chr1	101884061	101914050	iso_624	1000	+	101884061	101914050	0,0,0	10	103,101,145,85,246,195,57,141,193,2909	0,3153,5178,5846,10175,17189,18159,19270,20266,27080
chr1	102218269	102272921	iso_8712	1000	-	102218269	102272921	0,0,0	3	2340,158,107	0,4891,54545
chr1	103278502	103281539	iso_625	1000	+	103278502	103281539	0,0,0	6	167,87,91,84,142,151	0,285,975,1282,1538,2886
chr1	103296340	103302950	iso_626	1000	-	103296340	103302950	0,0,0	8	59,202,151,154,240,193,42,166	0,915,1806,2204,2693,4478,5893,6444
chr1	103297275	103312178	iso_627	1000	-	103297275	103312178	0,0,0	16	182,151,154,240,193,42,789,145,191,174,181,53,231,99,204,120	0,871,1269,1758,3543,4958,5509,6602,8167,9267,9814,10338,11169,12146,12607,14783
chr1	103312414	103315792	iso_628	1000	-	103312414	103315792	0,0,0	5	836,366,68,219,58	0,1563,2669,2837,3320
chr1	103315810	103336744	iso_9096	1000	+	103315810	103336744	0,0,0	18	177,99,179,104,104,179,93,131,88,79,92,57,171,661,92,87,157,335	0,2815,5129,5967,8414,10230,11394,12062,12565,13531,14247,15120,16339,17318,18598,19980,20332,20599
chr1	103315810	103336744	iso_8881	1000	+	103315810	103336744	0,0,0	18	177,99,179,104,104,176,93,131,88,79,92,57,171,661,92,87,157,335	0,2815,5129,5967,8414,10233,11394,12062,12565,13531,14247,15120,16339,17318,18598,19980,20332,20599
chr1	103316177	103324157	iso_629	1000	+	103316177	103324157	0,0,0	3	52,99,3218	0,2448,4762
chr1	103337715	103348978	iso_9277	1000	-	103337715	103348978	0,0,0	16	550,98,120,165,72,116,88,67,179,138,62,181,150,80,91,140	0,1194,1727,2238,2579,3721,3941,4109,4778,5324,6175,6873,7313,8405,9089,11123
chr1	103363839	103393299	iso_631	1000	+	103363839	103393299	0,0,0	7	443,145,61,109,62,116,1175	0,2629,2950,3253,11119,19751,28285
chr1	103363839	103393299	iso_630	1000	+	103363839	103393299	0,0,0	6	443,145,109,62,116,1175	0,2629,3253,11119,19751,28285
chr1	103489258	103504405	iso_632	1000	-	103489258	103504405	0,0,0	3	49,251,103	0,10436,15044
chr1	103519043	103553303	iso_633	1000	-	103519043	103553303	0,0,0	7	130,114,108,144,174,54,28	0,1397,5730,19760,22830,24995,34232
chr1	103849444	103933380	iso_634	1000	-	103849444	103933380	0,0,0	6	111,173,448,980,53,154	0,3990,6411,20881,67569,83782
chr1	103980603	103985466	iso_635	1000	+	103980603	103985466	0,0,0	5	246,94,70,115,238	0,724,1290,3524,4625
chr1	103988702	104032561	iso_636	1000	-	103988702	104032561	0,0,0	20	1051,189,81,163,155,157,114,101,191,86,168,109,101,177,140,136,162,45,84,84	0,8517,8805,9010,14306,15323,16164,17953,19938,20985,22337,22892,24647,25089,25737,29001,30246,31418,32079,43775
chr1	104060848	104117686	iso_637	1000	+	104060848	104117686	0,0,0	10	143,293,56,136,128,136,169,84,64,2096	0,18990,26698,33452,35394,41618,46034,47204,52821,54742
chr1	104205642	104210769	iso_638	1000	-	104205642	104210769	0,0,0	3	2727,1754,427	0,2825,4700
chr1	104205642	104210769	iso_640	1000	-	104205642	104210769	0,0,0	5	2727,94,123,67,286	0,2825,4456,4700,4841
chr1	104205642	104210769	iso_641	1000	-	104205642	104210769	0,0,0	3	2727,67,286	0,4700,4841
chr1	104205642	104210769	iso_639	1000	-	104205642	104210769	0,0,0	4	2727,94,67,286	0,2825,4700,4841
chr1	104236456	104247742	iso_642	1000	-	104236456	104247742	0,0,0	12	137,107,112,161,100,172,64,111,194,59,178,45	0,662,1972,2257,4831,5504,7256,7417,8802,9590,10873,11241
chr1	104252492	104264008	iso_643	1000	-	104252492	104264008	0,0,0	9	31,139,117,120,113,123,151,174,56	0,1060,1839,4137,5449,7088,9716,10900,11460
chr1	104283681	104319918	iso_644	1000	+	104283681	104319918	0,0,0	8	78,197,124,153,144,81,90,440	0,14231,17477,20453,29868,33581,34322,35797
chr1	104412975	104420666	iso_645	1000	-	104412975	104420666	0,0,0	3	3185,24,222	0,5500,7469
chr1	104412975	104433430	iso_646	1000	-	104412975	104433430	0,0,0	7	3185,221,109,71,129,207,149	0,7469,8436,9984,18673,19208,20306
chr1	104437245	104446774	iso_647	1000	-	104437245	104446774	0,0,0	6	97,193,141,85,192,9	0,1374,2187,3646,3880,9520
chr1	104455159	104457981	iso_648	1000	-	104455159	104457981	0,0,0	4	42,97,62,12	0,1286,1965,2810
chr1	104457175	104474835	iso_649	1000	-	104457175	104474835	0,0,0	7	11,84,226,268,87,246,47	0,794,2120,5105,5747,16343,17613
chr1	104618776	104630889	iso_650	1000	+	104618776	104630889	0,0,0	10	175,154,93,45,130,164,173,163,119,1451	0,1598,3051,7441,7814,8122,8453,9248,9830,10662
chr1	104652208	104671012	iso_651	1000	+	104652208	104671012	0,0,0	11	171,121,194,83,142,115,203,155,154,155,1574	0,5295,6133,6996,8255,9304,10192,11547,12406,14752,17230
chr1	104658340	104665485	iso_652	1000	+	104658340	104665485	0,0,0	6	195,161,142,115,155,871	0,864,2123,3172,5415,6274
chr1	104693341	104700704	iso_8526	1000	-	104693341	104700704	0,0,0	6	1387,95,58,93,68,177	0,1470,3646,4334,5533,7186
chr1	104693341	104704578	iso_9264	1000	-	104693341	104704578	0,0,0	8	1387,95,58,93,68,113,176,65	0,1470,3646,4334,5533,6358,7186,11172
chr1	104693341	104704578	iso_8877	1000	-	104693341	104704578	0,0,0	8	1387,95,58,93,68,103,176,65	0,1470,3646,4334,5533,6358,7186,11172
chr1	104750431	104772486	iso_9049	1000	-	104750431	104772486	0,0,0	13	994,169,86,88,126,69,112,175,96,149,49,147,72	0,1528,2286,2737,3748,5881,7226,8016,8906,13635,16525,20332,21983
chr1	104761839	104772486	iso_653	1000	-	104761839	104772486	0,0,0	3	2376,147,72	0,8924,10575
chr1	104774368	104781956	iso_654	1000	+	104774368	104781956	0,0,0	3	101,167,3480	0,1672,4108
chr1	104775100	104781956	iso_655	1000	+	104775100	104781956	0,0,0	3	211,167,3480	0,940,3376
chr1	104809349	104811636	iso_656	1000	+	104809349	104811636	0,0,0	3	570,116,1422	0,667,865
chr1	104810108	104812488	iso_657	1000	+	104810108	104812488	0,0,0	3	24,184,1898	0,106,482
chr1	104815233	104819904	iso_658	1000	-	104815233	104819904	0,0,0	9	220,199,102,124,179,179,204,81,17	0,832,1554,1776,1995,2989,3550,4475,4654
chr1	104821349	104841386	iso_659	1000	-	104821349	104841386	0,0,0	11	433,1759,122,99,112,134,69,45,73,78,612	0,1086,3166,3971,8337,9254,10922,15204,15871,16470,19425
chr1	104821349	104841941	iso_660	1000	-	104821349	104841941	0,0,0	13	433,46,106,122,99,112,134,69,45,73,78,72,65	0,1086,2739,3166,3971,8337,9254,10922,15204,15871,16470,19425,20527
chr1	104821349	104842179	iso_661	1000	-	104821349	104842179	0,0,0	14	433,46,106,122,99,24,112,134,69,45,73,78,72,156	0,1086,2739,3166,3971,5086,8337,9254,10922,15204,15871,16470,19425,20674
chr1	104821349	104842179	iso_662	1000	-	104821349	104842179	0,0,0	13	433,46,106,122,99,112,134,69,45,73,78,72,156	0,1086,2739,3166,3971,8337,9254,10922,15204,15871,16470,19425,20674
chr1	104842441	104940387	iso_663	1000	+	104842441	104940387	0,0,0	29	116,60,93,64,161,180,94,101,64,138,116,263,150,141,88,140,122,230,122,242,160,206,83,167,46,122,118,192,2781	0,26385,30794,32935,39468,41042,41838,43936,44675,46520,47614,50329,51391,51713,56801,57063,66399,67397,68951,75502,76683,77686,78581,80819,86262,87946,90514,94655,95165
chr1	104894177	104909930	iso_664	1000	+	104894177	104909930	0,0,0	6	118,88,140,81,122,92	0,5065,5327,10035,14663,15661
chr1	104937166	104956602	iso_665	1000	+	104937166	104956602	0,0,0	12	122,122,107,184,99,168,213,122,83,84,174,671	0,9257,10403,11936,12580,13490,15265,15980,17038,17221,17717,18765
chr1	104962783	104966534	iso_666	1000	-	104962783	104966534	0,0,0	7	183,87,113,130,111,51,200	0,510,2237,2466,2932,3120,3551
chr1	104965968	104975100	iso_667	1000	+	104965968	104975100	0,0,0	3	28,103,114	0,4249,9018
chr1	104977568	104978718	iso_668	1000	+	104977568	104978718	0,0,0	2	48,204	0,946
chr1	105221204	105230561	iso_8673	1000	+	105221204	105230561	0,0,0	5	87,62,116,180,193	0,458,5619,7243,9164
chr1	105221204	105230561	iso_669	1000	+	105221204	105230561	0,0,0	4	87,116,180,193	0,5619,7243,9164
chr1	105221329	105230561	iso_670	1000	+	105221329	105230561	0,0,0	5	22,62,116,180,193	0,333,5494,7118,9039
chr1	105942543	105949574	iso_671	1000	-	105942543	105949574	0,0,0	8	93,82,175,430,89,38,96,101	0,1517,2200,3139,4238,5532,6406,6930
chr1	105950567	105957689	iso_672	1000	+	105950567	105957689	0,0,0	4	46,320,108,2077	0,812,4223,5045
chr1	105974325	105977708	iso_673	1000	+	105974325	105977708	0,0,0	3	71,115,141	0,649,3242
chr1	105987892	105990110	iso_674	1000	+	105987892	105990110	0,0,0	3	830,112,39	0,1485,2179
chr1	106039775	106043000	iso_675	1000	+	106039775	106043000	0,0,0	3	62,131,85	0,502,3140
chr1	106374510	106378520	iso_676	1000	-	106374510	106378520	0,0,0	4	568,119,73,387	0,1449,2096,3623
chr1	106378590	106391028	iso_8291	1000	+	106378590	106391028	0,0,0	12	118,86,46,133,85,54,124,86,95,63,55,56	0,549,3068,4310,4846,6039,7975,9048,9407,10621,11621,12382
chr1	106379138	106388207	iso_677	1000	+	106379138	106388207	0,0,0	5	87,1863,54,1159,210	0,2520,5491,7427,8859
chr1	106390218	106392205	iso_678	1000	+	106390218	106392205	0,0,0	4	48,163,49,71	0,754,1028,1916
chr1	106392148	106418321	iso_679	1000	+	106392148	106418321	0,0,0	15	146,55,61,67,138,81,113,127,123,102,93,65,137,309,223	0,1852,7067,10607,13695,14860,15515,17114,18514,18809,19570,20380,21815,24818,25950
chr1	106421655	106423480	iso_680	1000	+	106421655	106423480	0,0,0	3	75,147,84	0,685,1741
chr1	106423459	106438612	iso_681	1000	+	106423459	106438612	0,0,0	14	832,66,150,140,69,97,101,94,99,401,118,234,90,1279	0,2144,2842,4348,5859,6738,7620,8692,9348,11623,12427,12684,13122,13874
chr1	106478589	106558705	iso_682	1000	+	106478589	106558705	0,0,0	12	144,79,200,93,189,148,287,147,141,307,125,173	0,28231,59858,70862,71885,72250,75827,77541,78077,78487,79105,79943
chr1	106904626	106907265	iso_683	1000	+	106904626	106907265	0,0,0	2	182,2103	0,536
chr1	107307561	107317899	iso_9161	1000	-	107307561	107317899	0,0,0	6	1909,975,186,236,170,32	0,5284,6872,8040,9861,10306
chr1	107362485	107368928	iso_686	1000	-	107362485	107368928	0,0,0	3	969,51,194	0,5719,6249
chr1	107362485	107368928	iso_685	1000	-	107362485	107368928	0,0,0	5	969,124,51,66,194	0,3067,5719,5850,6249
chr1	107362604	107368928	iso_684	1000	-	107362604	107368928	0,0,0	6	497,57,132,51,66,194	0,793,2940,5600,5731,6130
chr1	107369097	107376065	iso_688	1000	+	107369097	107376065	0,0,0	6	140,166,172,68,115,1902	0,798,1261,2360,3307,5066
chr1	107369097	107376065	iso_687	1000	+	107369097	107376065	0,0,0	5	140,166,68,115,1902	0,798,2360,3307,5066
chr1	107375560	107382789	iso_689	1000	-	107375560	107382789	0,0,0	4	2130,133,110,89	0,3399,3820,7140
chr1	107392718	107418784	iso_8798	1000	+	107392718	107418784	0,0,0	6	340,186,81,105,141,745	0,5882,9912,17134,24320,25321
chr1	107392718	107418784	iso_9227	1000	+	107392718	107418784	0,0,0	6	340,186,105,30,141,745	0,5882,17134,21348,24320,25321
chr1	107508460	107561199	iso_690	1000	+	107508460	107561199	0,0,0	3	82,52,350	0,20608,52389
chr1	108262220	108266314	iso_691	1000	+	108262220	108266314	0,0,0	3	33,144,85	0,2808,4009
chr1	108438332	108447410	iso_692	1000	-	108438332	108447410	0,0,0	8	30,88,95,179,136,231,99,38	0,1513,2535,3238,4512,5283,6545,9040
chr1	108458204	108495969	iso_693	1000	-	108458204	108495969	0,0,0	14	4168,316,128,114,172,140,62,109,121,123,102,120,99,32	0,9253,10516,12608,13502,13919,16227,19261,21984,22392,26792,27294,36315,37733
chr1	108796593	108832576	iso_694	1000	+	108796593	108832576	0,0,0	20	39,251,82,127,79,136,77,167,38,84,132,91,63,86,49,74,79,98,53,349	0,4111,5789,6718,9249,10103,11711,13363,14290,21462,24572,26127,27563,30463,31278,31828,32196,32789,34958,35634
chr1	108868089	108872828	iso_695	1000	+	108868089	108872828	0,0,0	4	33,55,71,121	0,809,1588,4618
chr1	108925862	108933129	iso_696	1000	+	108925862	108933129	0,0,0	3	287,82,374	0,428,6893
chr1	109068312	109081722	iso_697	1000	-	109068312	109081722	0,0,0	9	302,93,134,99,50,67,67,88,127	0,2237,2659,3993,4702,8053,8912,11639,13283
chr1	109079695	109081722	iso_698	1000	-	109079695	109081722	0,0,0	3	40,88,127	0,256,1900
chr1	109491274	109582632	iso_699	1000	+	109491274	109582632	0,0,0	10	58,121,227,170,162,154,103,76,199,3078	0,40183,74081,79558,79898,82454,83012,85576,87582,88280
chr1	109626691	109634835	iso_700	1000	+	109626691	109634835	0,0,0	6	111,113,515,146,159,173	0,1534,2612,4867,6161,7971
chr1	109708233	109720934	iso_8683	1000	-	109708233	109720934	0,0,0	6	2536,176,285,363,41,81	0,6555,7778,8577,10585,12620
chr1	110128757	110144426	iso_701	1000	+	110128757	110144426	0,0,0	5	366,234,174,289,1088	0,5479,11689,13122,14581
chr1	110159151	110307190	iso_8492	1000	-	110159151	110307190	0,0,0	28	1251,171,127,142,188,115,149,75,65,206,106,130,776,396,105,96,156,220,99,127,94,35,55,121,59,50,109,67	0,3511,4593,8910,10277,12296,15366,17233,17411,19829,20639,22266,36349,39946,40971,42438,43168,44455,45049,47755,53168,56749,59041,71786,81191,102953,116200,147972
chr1	110345521	110362010	iso_8367	1000	+	110345521	110362010	0,0,0	5	96,157,76,129,2469	0,2030,4036,12286,14020
chr1	110345521	110362010	iso_702	1000	+	110345521	110362010	0,0,0	4	96,157,129,2469	0,2030,12286,14020
chr1	111182706	111322200	iso_703	1000	+	111182706	111322200	0,0,0	24	116,106,78,73,103,176,123,84,100,122,78,81,189,79,86,69,36,197,116,81,81,203,84,1427	0,21838,30484,32341,55753,65742,67524,69756,74014,86898,99472,100833,105097,105789,108780,110029,117431,120375,121801,126318,126490,129848,132860,138067
chr1	111301605	111322200	iso_704	1000	+	111301605	111322200	0,0,0	5	3018,81,203,84,1427	0,7591,10949,13961,19168
chr1	111360102	111377527	iso_8929	1000	-	111360102	111377527	0,0,0	17	2526,125,157,118,182,145,145,161,99,86,136,100,141,124,51,58,156	0,2877,3873,4995,5203,5699,5933,6270,6502,7171,7678,8287,8470,9729,13722,14799,17269
chr1	111363416	111366823	iso_705	1000	-	111363416	111366823	0,0,0	4	716,390,145,788	0,1681,2385,2619
chr1	111403848	111406340	iso_9434	1000	+	111403848	111406340	0,0,0	4	94,144,142,223	0,289,1690,2269
chr1	111403848	111407163	iso_9507	1000	+	111403848	111407163	0,0,0	5	94,144,142,219,119	0,289,1690,2269,3196
chr1	111403848	111407583	iso_9367	1000	+	111403848	111407583	0,0,0	6	94,144,142,219,116,191	0,289,1690,2269,3196,3544
chr1	111403848	111407585	iso_8400	1000	+	111403848	111407585	0,0,0	6	94,144,142,219,116,200	0,289,1690,2269,3196,3537
chr1	111447802	111452795	iso_706	1000	-	111447802	111452795	0,0,0	4	120,126,279,138	0,1982,4362,4855
chr1	111566746	111601253	iso_707	1000	+	111566746	111601253	0,0,0	31	95,27,106,174,130,129,108,133,151,112,126,79,160,195,135,77,161,147,92,153,270,153,112,132,183,236,180,108,126,190,604	0,2119,7834,8577,9505,11167,11656,12606,13273,15475,16249,16986,18595,19134,19921,20500,22346,22778,23011,24226,24618,25269,25961,26672,27496,28356,29263,29636,30177,30843,33903
chr1	111611757	111616007	iso_708	1000	-	111611757	111616007	0,0,0	6	1025,126,150,54,138,81	0,1354,2250,3263,3725,4169
chr1	111736559	111744638	iso_709	1000	+	111736559	111744638	0,0,0	4	1190,54,184,259	0,1885,2378,7820
chr1	111738442	111749289	iso_710	1000	+	111738442	111749289	0,0,0	6	56,184,282,354,329,112	0,495,5937,6626,10072,10735
chr1	112266465	112272031	iso_711	1000	+	112266465	112272031	0,0,0	4	126,126,1195,592	0,2221,3075,4974
chr1	112266465	112272031	iso_712	1000	+	112266465	112272031	0,0,0	4	126,126,440,592	0,2221,3830,4974
chr1	112335524	112376054	iso_713	1000	+	112335524	112376054	0,0,0	10	66,60,192,177,127,122,180,134,122,525	0,22657,28742,29532,34675,35272,36012,36646,37804,40005
chr1	112502741	112508366	iso_714	1000	-	112502741	112508366	0,0,0	4	13,85,111,61	0,524,4470,5564
chr1	114144259	114215374	iso_715	1000	+	114144259	114215374	0,0,0	5	137,119,182,189,99	0,12873,54617,70512,71016
chr1	114585956	114692441	iso_716	1000	+	114585956	114692441	0,0,0	5	111,236,212,155,287	0,20501,76162,84758,106198
chr1	114913320	114931142	iso_717	1000	+	114913320	114931142	0,0,0	3	102,93,821	0,3931,17001
chr1	115105210	115143604	iso_718	1000	+	115105210	115143604	0,0,0	7	57,189,1450,161,94,84,1549	0,24030,25697,30206,31660,32431,36845
chr1	115130979	115143604	iso_719	1000	+	115130979	115143604	0,0,0	6	1060,78,161,94,84,1549	0,1300,4437,5891,6662,11076
chr1	115130979	115143604	iso_721	1000	+	115130979	115143604	0,0,0	6	1060,138,161,94,84,1549	0,1240,4437,5891,6662,11076
chr1	115130979	115143604	iso_720	1000	+	115130979	115143604	0,0,0	6	1060,174,161,94,84,1549	0,1204,4437,5891,6662,11076
chr1	115175627	115211801	iso_722	1000	-	115175627	115211801	0,0,0	21	2485,87,81,144,121,85,97,79,81,43,68,36,18,67,110,138,80,78,107,74,99	0,5513,7102,8199,9423,12362,14121,16115,17741,18471,20086,20723,22346,23183,23896,24703,25876,26960,27605,28336,36075
chr1	117440785	117444089	iso_723	1000	-	117440785	117444089	0,0,0	3	399,2028,88	0,626,3216
chr1	117503264	117514260	iso_724	1000	+	117503264	117514260	0,0,0	5	99,152,79,143,24	0,4754,5759,8802,10972
chr1	117629387	117644092	iso_725	1000	-	117629387	117644092	0,0,0	6	1493,141,135,144,567,90	0,2866,5318,5544,13588,14615
chr1	117632301	117644092	iso_726	1000	-	117632301	117644092	0,0,0	6	93,135,148,150,567,90	0,2404,2626,2973,10674,11701
chr1	117650530	117662669	iso_727	1000	+	117650530	117662669	0,0,0	3	108,137,168	0,9920,11971
chr1	117663882	117678391	iso_8371	1000	-	117663882	117678391	0,0,0	12	1898,173,170,145,95,129,159,95,122,128,64,97	0,3971,5382,5977,7153,8095,9476,10295,11521,11749,12381,14412
chr1	117678661	117692996	iso_728	1000	+	117678661	117692996	0,0,0	3	43,96,1861	0,1845,12474
chr1	117678763	117692996	iso_729	1000	+	117678763	117692996	0,0,0	3	202,96,1861	0,1743,12372
chr1	117716881	117748102	iso_730	1000	+	117716881	117748102	0,0,0	9	100,111,120,55,96,92,108,96,338	0,4199,6612,9638,10666,12548,18783,27956,30883
chr1	117759376	117761849	iso_731	1000	-	117759376	117761849	0,0,0	6	497,41,102,108,84,99	0,817,968,1806,2207,2374
chr1	117759376	117762351	iso_8341	1000	-	117759376	117762351	0,0,0	5	497,41,1323,52,409	0,817,968,2374,2566
chr1	117766661	117774715	iso_732	1000	+	117766661	117774715	0,0,0	4	64,92,27,2156	0,1369,2982,5898
chr1	117766661	117787437	iso_733	1000	+	117766661	117787437	0,0,0	15	64,92,46,171,38,84,104,74,68,112,91,86,88,151,2249	0,1369,5898,9627,9892,11070,11743,12464,14398,15273,16383,16992,17869,18137,18527
chr1	117906235	117913099	iso_734	1000	+	117906235	117913099	0,0,0	3	14,113,181	0,349,6683
chr1	118127304	118207526	iso_735	1000	+	118127304	118207526	0,0,0	3	106,45,592	0,2587,79630
chr1	118436489	118466273	iso_736	1000	-	118436489	118466273	0,0,0	10	2800,116,80,115,90,157,176,65,94,124	0,3417,14392,15049,16091,16551,18543,21067,21844,29660
chr1	118505917	118533426	iso_737	1000	-	118505917	118533426	0,0,0	11	563,76,196,95,181,119,128,104,139,149,143	0,1741,7525,9610,12132,13271,16773,19159,23297,25052,27366
chr1	118546509	118590884	iso_9180	1000	+	118546509	118590884	0,0,0	5	266,60,90,151,1835	0,3817,8588,12207,42540
chr1	118546509	118590884	iso_8944	1000	+	118546509	118590884	0,0,0	6	266,152,60,90,151,1835	0,1100,3817,8588,12207,42540
chr1	118546529	118590884	iso_9278	1000	+	118546529	118590884	0,0,0	5	266,60,90,151,1835	0,3797,8568,12187,42520
chr1	118546607	118590884	iso_738	1000	+	118546607	118590884	0,0,0	4	146,60,151,1835	0,3719,12109,42442
chr1	118546607	118590884	iso_9244	1000	+	118546607	118590884	0,0,0	5	146,60,90,151,1835	0,3719,8490,12109,42442
chr1	118546654	118590884	iso_739	1000	+	118546654	118590884	0,0,0	5	171,60,90,151,1835	0,3672,8443,12062,42395
chr1	118602483	118606897	iso_740	1000	-	118602483	118606897	0,0,0	4	838,273,71,464	0,977,1521,3950
chr1	118691008	118762030	iso_741	1000	-	118691008	118762030	0,0,0	8	85,212,134,69,60,120,42,68	0,3481,6416,30899,35629,42223,54457,70954
chr1	119184474	119239168	iso_742	1000	+	119184474	119239168	0,0,0	21	59,114,82,81,80,107,38,143,71,89,65,103,125,126,90,159,162,77,118,141,1308	0,21124,22100,23957,26029,27002,28722,29136,32343,36643,37000,37166,38092,40322,42162,46298,50170,50524,51167,52088,53386
chr1	119213686	119228949	iso_743	1000	+	119213686	119228949	0,0,0	7	67,71,89,65,1051,126,2313	0,3131,7431,7788,7954,11110,12950
chr1	119796672	119812442	iso_744	1000	+	119796672	119812442	0,0,0	6	47,27,27,42,48,15	0,9376,11008,13696,15094,15755
chr1	119835471	119875132	iso_745	1000	+	119835471	119875132	0,0,0	31	107,159,48,169,83,81,99,147,54,123,96,108,79,135,110,145,79,164,174,89,134,157,80,79,130,102,119,168,54,201,2839	0,2091,3321,3738,4673,5345,6447,6852,7227,7828,10453,11964,12771,14247,15924,18713,19286,20929,21672,22925,23847,25412,26958,27270,27474,29260,29954,33771,34650,36017,36822
chr1	119943714	119957453	iso_746	1000	-	119943714	119957453	0,0,0	5	103,124,106,99,281	0,8077,9984,10352,13458
chr1	119949310	119957458	iso_747	1000	-	119949310	119957458	0,0,0	4	2605,106,69,111	0,4388,7862,8037
chr1	120113315	120144603	iso_748	1000	+	120113315	120144603	0,0,0	6	46,136,204,183,114,12	0,18672,20600,25071,26274,31276
chr1	120329085	120336134	iso_749	1000	-	120329085	120336134	0,0,0	5	1769,204,214,122,45	0,3683,5107,5955,7004
chr1	120336118	120337393	iso_750	1000	-	120336118	120337393	0,0,0	2	172,44	0,1231
chr1	120384400	120411032	iso_751	1000	-	120384400	120411032	0,0,0	3	34,153,31	0,4070,26601
chr1	120856796	120862387	iso_8768	1000	+	120856796	120862387	0,0,0	3	183,206,32	0,3645,5559
chr1	121022267	121022928	iso_752	1000	-	121022267	121022928	0,0,0	3	68,157,74	0,189,587
chr1	121022906	121023822	iso_753	1000	-	121022906	121023822	0,0,0	3	101,110,18	0,586,898
chr1	121232609	121262360	iso_755	1000	+	121232609	121262360	0,0,0	5	162,179,109,138,1396	0,1302,9885,11194,28355
chr1	121232609	121262360	iso_754	1000	+	121232609	121262360	0,0,0	6	162,179,109,138,95,1396	0,1302,9885,11194,20512,28355
chr1	121232609	121266583	iso_757	1000	+	121232609	121266583	0,0,0	6	162,179,109,138,95,1964	0,1302,9885,11194,20512,32010
chr1	121232609	121266583	iso_756	1000	+	121232609	121266583	0,0,0	4	162,109,138,1964	0,9885,11194,32010
chr1	121702609	121725593	iso_758	1000	-	121702609	121725593	0,0,0	8	797,125,39,61,155,87,156,95	0,4801,6009,7320,10029,12616,13452,22889
chr1	122284596	122390148	iso_759	1000	+	122284596	122390148	0,0,0	7	64,187,157,172,74,66,2921	0,93268,96763,99892,101587,101971,102631
chr1	122421104	122426985	iso_760	1000	+	122421104	122426985	0,0,0	4	58,110,788,1560	0,297,2895,4321
chr1	122421104	122426985	iso_761	1000	+	122421104	122426985	0,0,0	5	58,110,145,86,1560	0,297,2895,3597,4321
chr1	122426878	122436038	iso_763	1000	-	122426878	122436038	0,0,0	3	3220,33,51	0,5504,9109
chr1	122426878	122436092	iso_762	1000	-	122426878	122436092	0,0,0	3	3220,33,112	0,5504,9102
chr1	122807084	122808723	iso_764	1000	-	122807084	122808723	0,0,0	3	513,114,91	0,792,1548
chr1	122807084	122808765	iso_765	1000	-	122807084	122808765	0,0,0	3	513,114,112	0,792,1569
chr1	122807084	122808767	iso_766	1000	-	122807084	122808767	0,0,0	3	513,112,110	0,792,1573
chr1	123398315	123420619	iso_767	1000	-	123398315	123420619	0,0,0	13	864,85,100,110,263,159,161,123,89,101,96,83,159	0,11103,11613,11901,12203,12924,14531,15136,17861,18783,19484,20146,22145
chr1	123446938	123451108	iso_768	1000	-	123446938	123451108	0,0,0	3	1075,48,509	0,1161,3661
chr1	123460771	123763875	iso_769	1000	+	123460771	123763875	0,0,0	13	47,160,72,257,196,56,151,149,180,98,263,81,1523	0,249245,264599,272996,277687,281052,283674,284954,288397,292857,298904,300670,301581
chr1	123999418	124134709	iso_9144	1000	+	123999418	124134709	0,0,0	10	403,716,96,108,149,128,144,162,208,914	0,42666,93173,107209,111930,114601,121324,130018,132580,134377
chr1	124250037	124272369	iso_770	1000	-	124250037	124272369	0,0,0	6	12,123,188,100,152,12	0,1963,6803,10872,11322,22320
chr1	124421239	124462609	iso_771	1000	-	124421239	124462609	0,0,0	6	2802,273,181,552,762,16	0,7181,12121,14006,18322,41354
chr1	124584263	124724415	iso_772	1000	-	124584263	124724415	0,0,0	16	4381,102,166,128,75,122,61,98,64,142,133,250,146,108,108,90	0,5489,6499,7818,10417,11951,15370,16978,17179,20027,27720,34471,37385,56975,89115,140062
chr1	125791985	125868921	iso_773	1000	-	125791985	125868921	0,0,0	12	962,160,138,137,424,123,122,153,259,138,176,158	0,3687,11467,35814,43063,48538,52343,53669,63152,64456,75773,76778
chr1	125868666	125929575	iso_776	1000	+	125868666	125929575	0,0,0	3	128,230,1893	0,31510,59016
chr1	125868666	125929575	iso_775	1000	+	125868666	125929575	0,0,0	3	128,219,1893	0,23688,59016
chr1	125868666	125929575	iso_774	1000	+	125868666	125929575	0,0,0	4	128,219,84,1893	0,23688,26783,59016
chr1	125890506	125929575	iso_777	1000	+	125890506	125929575	0,0,0	4	141,219,230,1893	0,1848,9670,37176
chr1	126243800	126272523	iso_778	1000	+	126243800	126272523	0,0,0	2	188,23	0,28700
chr1	126244866	126408856	iso_779	1000	+	126244866	126408856	0,0,0	8	26,109,826,60,153,186,790,909	0,27609,44913,96115,99737,152476,154863,163081
chr1	126248811	126272523	iso_780	1000	+	126248811	126272523	0,0,0	3	128,160,23	0,21611,23689
chr1	126248811	126290030	iso_781	1000	+	126248811	126290030	0,0,0	3	128,84,251	0,23689,40968
chr1	127484363	127521153	iso_782	1000	+	127484363	127521153	0,0,0	4	14,169,264,92	0,27065,31304,36698
chr1	127916852	127920639	iso_9433	1000	-	127916852	127920639	0,0,0	4	1835,57,111,47	0,2389,3108,3740
chr1	127916852	127941785	iso_9212	1000	-	127916852	127941785	0,0,0	10	1835,57,111,42,78,42,39,33,48,209	0,2389,3108,3740,5142,6628,7732,8014,8548,24724
chr1	128035344	128199613	iso_783	1000	+	128035344	128199613	0,0,0	7	157,108,69,102,208,208,457	0,37528,51030,105710,120119,135847,163812
chr1	128396782	128404765	iso_8537	1000	-	128396782	128404765	0,0,0	4	1894,237,149,1111	0,3229,4571,6872
chr1	128477878	128499370	iso_784	1000	+	128477878	128499370	0,0,0	13	167,132,48,65,62,109,415,163,185,130,144,123,362	0,1820,4019,4439,6687,8648,10476,13889,15079,17975,19209,19888,21130
chr1	128508688	128513224	iso_785	1000	+	128508688	128513224	0,0,0	3	497,129,2689	0,1264,1847
chr1	129319554	129353273	iso_9197	1000	+	129319554	129353273	0,0,0	14	314,186,104,103,75,87,157,49,90,176,119,107,191,736	0,13859,15722,16368,17747,21201,21703,22994,23959,25046,28625,28904,32480,32983
chr1	129319554	129353273	iso_9478	1000	+	129319554	129353273	0,0,0	13	314,186,104,103,75,87,157,49,90,176,119,107,1239	0,13859,15722,16368,17747,21201,21703,22994,23959,25046,28625,28904,32480
chr1	129354549	129364859	iso_786	1000	-	129354549	129364859	0,0,0	7	936,94,175,191,129,1557,149	0,2335,2726,3826,7578,7807,10161
chr1	129354549	129412420	iso_787	1000	-	129354549	129412420	0,0,0	32	936,94,175,191,129,155,102,152,169,93,78,88,77,204,90,93,104,118,109,108,80,99,124,74,152,205,72,107,97,147,85,280	0,2335,2726,3826,7578,7807,9262,10161,11726,12586,14628,15750,16832,18284,19464,19665,20194,21139,22113,24119,32341,34594,39815,40382,41669,42824,45572,48925,50110,52134,52900,57591
chr1	129470050	129482706	iso_788	1000	-	129470050	129482706	0,0,0	7	282,155,132,216,183,165,37	0,1089,6724,8140,9855,12210,12619
chr1	129735745	129799311	iso_789	1000	+	129735745	129799311	0,0,0	31	46,124,90,78,102,182,97,129,105,92,118,123,126,167,148,154,157,97,77,109,120,200,88,144,91,131,73,95,239,148,1458	0,11992,12279,12915,13667,15181,16039,16272,17031,17329,18509,19730,21106,21527,22705,24707,26077,26848,27292,27454,28139,30373,36966,46582,48554,56165,57947,59133,60441,61536,62108
chr1	129819253	129829409	iso_790	1000	-	129819253	129829409	0,0,0	5	580,161,91,48,118	0,1902,3246,7047,10038
chr1	129859843	129896159	iso_8872	1000	+	129859843	129896159	0,0,0	15	88,117,115,138,220,101,157,111,172,174,189,152,158,114,65	0,574,10435,16035,25746,28197,29106,30062,30476,31257,32030,32787,34229,34796,36251
chr1	129859843	129896159	iso_8879	1000	+	129859843	129896159	0,0,0	15	88,117,115,138,220,101,142,111,172,174,189,152,158,114,65	0,574,10435,16035,25746,28197,29106,30062,30476,31257,32030,32787,34229,34796,36251
chr1	129912732	129965054	iso_791	1000	+	129912732	129965054	0,0,0	54	31,197,231,136,144,143,268,143,99,169,126,109,140,191,106,92,176,112,82,144,91,178,82,172,145,226,172,187,141,192,154,108,132,159,119,126,156,116,199,215,178,162,92,140,188,198,84,142,195,113,191,106,213,1008	0,124,554,1386,2074,3781,4130,4544,5615,5808,6089,6977,7217,8867,9885,10164,10836,11554,12682,12876,13551,14730,15310,15473,17433,18196,19513,20229,21139,21633,23184,24065,25311,26233,26485,26988,28122,28421,28640,31147,32103,33400,34609,35603,36333,37164,39504,45424,46389,46689,47631,49434,50158,51314
chr1	131234366	131283444	iso_792	1000	+	131234366	131283444	0,0,0	13	43,68,118,45,311,1256,145,206,165,156,74,144,1305	0,7813,15387,18535,27679,32031,40189,43916,45667,46195,46442,47414,47773
chr1	131542717	131655379	iso_793	1000	-	131542717	131655379	0,0,0	28	2239,155,113,98,141,127,124,173,33,139,219,184,18,109,105,131,148,91,112,80,117,119,45,216,64,59,162,60	0,8876,9396,12079,13455,15639,16774,18175,21889,24695,26438,27939,30671,32830,33695,34128,35828,36658,37667,39768,42262,42486,44130,45009,46552,71263,107282,112602
chr1	131661213	131663544	iso_794	1000	-	131661213	131663544	0,0,0	3	706,84,205	0,1874,2126
chr1	131663681	131666980	iso_795	1000	+	131663681	131666980	0,0,0	3	246,1417,841	0,968,2458
chr1	131875077	131876591	iso_796	1000	-	131875077	131876591	0,0,0	3	130,90,199	0,729,1315
chr1	131901524	131912476	iso_797	1000	-	131901524	131912476	0,0,0	6	1429,255,119,217,76,65	0,3843,6342,9042,10517,10887
chr1	131901524	131912522	iso_799	1000	-	131901524	131912522	0,0,0	6	1429,255,119,217,69,56	0,3843,6342,9042,10517,10942
chr1	131901524	131912522	iso_798	1000	-	131901524	131912522	0,0,0	5	1429,255,119,217,56	0,3843,6342,9042,10942
chr1	131927430	131933123	iso_800	1000	+	131927430	131933123	0,0,0	5	38,96,93,78,269	0,1331,2021,3560,5424
chr1	131970967	131985791	iso_801	1000	-	131970967	131985791	0,0,0	8	96,117,108,716,150,169,133,69	0,2903,4543,6429,9466,11864,13927,14755
chr1	132518619	132524229	iso_802	1000	+	132518619	132524229	0,0,0	3	101,2426,500	0,953,5110
chr1	132815207	132820280	iso_803	1000	-	132815207	132820280	0,0,0	2	618,1668	0,3405
chr1	132936722	133051315	iso_804	1000	+	132936722	133051315	0,0,0	14	84,57,126,111,91,131,55,79,176,73,211,162,87,147	0,63715,90279,91170,94239,95872,98280,100567,102596,103450,103991,111435,113697,114446
chr1	133163872	133168817	iso_805	1000	+	133163872	133168817	0,0,0	4	27,75,84,24	0,1100,3599,4921
chr1	133191163	133207508	iso_806	1000	+	133191163	133207508	0,0,0	9	126,193,163,66,121,149,144,162,2170	0,6721,7903,9252,9768,11963,12406,13508,14175
chr1	134456057	134479915	iso_807	1000	-	134456057	134479915	0,0,0	9	33,144,58,342,83,155,195,702,32	0,799,1269,2745,7252,12752,13949,20167,23826
chr1	134481590	134495210	iso_808	1000	+	134481590	134495210	0,0,0	4	160,167,373,2402	0,2319,7502,11218
chr1	134495671	134510184	iso_809	1000	-	134495671	134510184	0,0,0	5	1344,187,170,175,71	0,2824,3941,6570,14442
chr1	134495671	134522324	iso_810	1000	-	134495671	134522324	0,0,0	6	1344,187,170,175,180,589	0,2824,3941,6570,14332,26064
chr1	134495671	134522324	iso_811	1000	-	134495671	134522324	0,0,0	6	1344,187,170,175,175,589	0,2824,3941,6570,14332,26064
chr1	134495671	134536047	iso_813	1000	-	134495671	134536047	0,0,0	5	1344,1287,175,180,620	0,2824,6570,14332,39756
chr1	134495671	134536047	iso_812	1000	-	134495671	134536047	0,0,0	6	1344,187,170,175,175,620	0,2824,3941,6570,14332,39756
chr1	134506421	134536047	iso_814	1000	-	134506421	134536047	0,0,0	3	1123,180,620	0,3582,29006
chr1	134506421	134536047	iso_815	1000	-	134506421	134536047	0,0,0	3	1123,175,620	0,3582,29006
chr1	134561821	134562797	iso_816	1000	+	134561821	134562797	0,0,0	3	18,62,172	0,304,804
chr1	135616152	135628823	iso_817	1000	+	135616152	135628823	0,0,0	7	276,160,67,121,150,151,21	0,2413,7962,10281,11198,12337,12650
chr1	135618562	135633552	iso_818	1000	+	135618562	135633552	0,0,0	10	163,67,121,150,151,93,49,76,191,1644	0,5552,7871,8788,9927,10240,11522,12470,12799,13346
chr1	135635076	135732614	iso_9092	1000	+	135635076	135732614	0,0,0	12	218,68,112,153,231,146,193,91,210,179,176,273	0,1740,2292,2939,3646,4137,4965,5722,6590,96511,96782,97265
chr1	135645485	135735112	iso_819	1000	+	135645485	135735112	0,0,0	2	152,357	0,89270
chr1	135726326	135732614	iso_820	1000	+	135726326	135732614	0,0,0	9	118,231,146,193,91,210,179,176,273	0,670,1161,1989,2746,3719,5261,5532,6015
chr1	135733985	135735112	iso_821	1000	+	135733985	135735112	0,0,0	3	104,84,357	0,195,770
chr1	135778708	135788728	iso_9473	1000	+	135778708	135788728	0,0,0	5	2941,168,81,188,14	0,6721,7307,9130,10006
chr1	135778708	135793415	iso_9082	1000	+	135778708	135793415	0,0,0	10	2941,168,81,188,232,99,146,274,335,585	0,6721,7307,9130,10006,10718,10976,11742,12169,14122
chr1	135925756	136120666	iso_822	1000	+	135925756	136120666	0,0,0	7	60,276,96,348,101,171,62	0,144611,151194,174901,187724,191142,194848
chr1	136345877	136476625	iso_823	1000	+	136345877	136476625	0,0,0	24	92,118,104,95,77,81,73,80,105,157,148,115,75,124,107,78,78,74,107,83,212,104,184,1858	0,35689,47473,60100,73018,95391,98250,102448,105892,106517,107528,111566,112599,113197,114686,115417,116309,116945,120787,121845,125726,126708,128228,128890
chr1	136646833	136685947	iso_8435	1000	-	136646833	136685947	0,0,0	11	1346,82,167,152,69,147,166,122,107,67,179	0,3734,4427,5443,6894,8158,8485,9308,13816,26844,38935
chr1	136646833	136687024	iso_8457	1000	-	136646833	136687024	0,0,0	11	1346,82,167,152,69,147,166,122,107,67,87	0,3734,4427,5443,6894,8158,8485,9308,13816,26844,40104
chr1	136646833	136687024	iso_824	1000	-	136646833	136687024	0,0,0	11	1346,82,167,152,69,144,166,122,107,67,87	0,3734,4427,5443,6894,8158,8485,9308,13816,26844,40104
chr1	136659829	136687024	iso_825	1000	-	136659829	136687024	0,0,0	2	927,87	0,27108
chr1	136753703	136784027	iso_826	1000	+	136753703	136784027	0,0,0	8	504,165,126,141,128,133,154,5502	0,3415,7652,9920,13481,17172,18943,24822
chr1	136830296	136848566	iso_827	1000	-	136830296	136848566	0,0,0	9	1022,171,70,123,218,161,214,116,176	0,1427,1768,2195,3945,7683,7948,9431,18094
chr1	137110464	137126778	iso_8241	1000	-	137110464	137126778	0,0,0	7	1785,89,166,104,66,136,297	0,5951,7648,8809,9207,14085,16017
chr1	137110464	137158870	iso_828	1000	-	137110464	137158870	0,0,0	27	1785,166,104,66,136,128,60,146,103,175,252,182,104,74,72,163,174,198,151,82,65,51,104,129,108,81,92	0,7648,8809,9207,14085,16017,16927,17961,18446,19250,21800,22758,24824,25166,26937,27277,28643,32101,33285,34083,35454,37835,39065,39642,42962,46530,48314
chr1	137261995	137293877	iso_829	1000	+	137261995	137293877	0,0,0	9	229,108,68,78,218,173,119,126,1708	0,10836,12711,14804,15451,23718,26543,29556,30174
chr1	137965980	137993912	iso_830	1000	-	137965980	137993912	0,0,0	2	2401,981	0,26951
chr1	138453353	138458169	iso_831	1000	+	138453353	138458169	0,0,0	3	145,372,22	0,1176,4794
chr1	138504988	138513836	iso_8438	1000	-	138504988	138513836	0,0,0	4	166,264,124,11	0,2097,6989,8837
chr1	138504988	138537958	iso_833	1000	-	138504988	138537958	0,0,0	15	166,264,99,124,139,67,68,134,130,84,106,72,118,51,39	0,2097,5329,6989,8837,12170,15224,19546,21970,23874,24657,25445,28528,32799,32931
chr1	138504996	138512103	iso_832	1000	-	138504996	138512103	0,0,0	3	153,264,126	0,2089,6981
chr1	138576011	138596126	iso_834	1000	-	138576011	138596126	0,0,0	5	1641,96,236,132,95	0,4533,8287,12953,20020
chr1	138654006	138695560	iso_835	1000	+	138654006	138695560	0,0,0	6	43,87,85,131,202,92	0,115,29775,33009,35624,41462
chr1	139463672	139471759	iso_836	1000	-	139463672	139471759	0,0,0	3	2611,32,211	0,6355,7876
chr1	140312149	140323428	iso_837	1000	+	140312149	140323428	0,0,0	5	565,226,58,84,1997	0,5557,7663,8153,9282
chr1	140312149	140323428	iso_838	1000	+	140312149	140323428	0,0,0	4	565,226,574,1997	0,5557,7663,9282
chr1	141986333	142006101	iso_839	1000	-	141986333	142006101	0,0,0	6	621,118,158,117,78,168	0,1535,5464,17800,18201,19600
chr1	142008174	142023889	iso_840	1000	-	142008174	142023889	0,0,0	16	640,85,201,145,214,120,233,942,208,144,61,93,116,176,101,53	0,1979,2862,4141,5771,7361,7819,8503,9766,10880,11893,13105,13289,13906,15073,15662
chr1	142024554	142041183	iso_841	1000	-	142024554	142041183	0,0,0	11	1493,97,84,72,133,95,105,96,127,595,126	0,2577,4367,5329,8619,10377,12261,12456,13429,14926,16503
chr1	142036616	142040086	iso_842	1000	-	142036616	142040086	0,0,0	3	304,1100,606	0,394,2864
chr1	142045490	142056002	iso_843	1000	+	142045490	142056002	0,0,0	10	76,206,206,78,173,238,210,90,105,258	0,2764,3408,4345,6013,7842,8662,9305,9937,10254
chr1	142057414	142063642	iso_844	1000	-	142057414	142063642	0,0,0	5	470,207,52,231,133	0,1199,2878,4451,6095
chr1	142223038	142608007	iso_845	1000	+	142223038	142608007	0,0,0	5	292,111,104,199,1630	0,281778,291622,380291,383339
chr1	143143233	143178855	iso_846	1000	+	143143233	143178855	0,0,0	9	74,216,116,88,98,93,162,203,160	0,1688,8607,14945,25457,29978,32670,33587,35462
chr1	143202226	143230472	iso_847	1000	+	143202226	143230472	0,0,0	2	15,291	0,27955
chr1	143567511	143641357	iso_848	1000	-	143567511	143641357	0,0,0	7	181,125,168,94,102,189,193	0,13098,18284,19845,21654,25052,73653
chr1	143807463	143884758	iso_849	1000	-	143807463	143884758	0,0,0	8	313,49,246,48,124,107,120,128	0,720,8187,17842,19733,73826,74442,77167
chr1	143954230	144043353	iso_850	1000	+	143954230	144043353	0,0,0	53	305,117,90,83,70,96,135,175,68,75,141,201,123,83,123,80,188,66,93,124,122,87,90,116,70,126,72,147,84,112,179,117,121,134,115,67,48,44,116,138,183,114,216,58,107,123,114,147,211,191,101,139,1267	0,5924,16122,17819,19362,23453,24168,25490,26909,31406,31582,32056,32394,35075,35555,36738,36898,37204,38159,38541,39056,40609,41660,43034,43289,43509,43764,49779,50648,51412,53164,53963,55463,56325,59555,59876,61410,64554,69896,70650,71074,71955,72212,74012,75506,79034,79515,81111,83265,84605,85579,85833,87856
chr1	144093585	144131911	iso_851	1000	+	144093585	144131911	0,0,0	3	112,231,688	0,12695,37638
chr1	144364299	144370966	iso_852	1000	-	144364299	144370966	0,0,0	4	1300,142,227,214	0,3606,4684,6453
chr1	144364299	144379704	iso_9504	1000	-	144364299	144379704	0,0,0	15	1300,142,229,220,123,56,112,173,97,122,133,84,219,174,74	0,3606,4684,6453,7279,9115,9862,10384,11527,11972,12186,13098,14634,15070,15331
chr1	144364299	144402503	iso_9256	1000	-	144364299	144402503	0,0,0	26	1300,142,229,220,123,56,112,173,97,122,133,84,219,174,90,125,107,88,121,123,105,97,103,193,81,114	0,3606,4684,6453,7279,9115,9862,10384,11527,11972,12186,13098,14634,15070,15331,15511,17345,20714,23433,23640,26360,27445,27787,28362,34572,38090
chr1	145238373	145262857	iso_853	1000	+	145238373	145262857	0,0,0	15	123,135,63,145,141,49,57,146,196,130,45,203,131,172,615	0,844,2117,2849,3408,4376,5775,15450,15923,16518,16835,17795,20066,23026,23869
chr1	145671742	145692621	iso_854	1000	-	145671742	145692621	0,0,0	8	776,78,192,158,50,181,159,67	0,2400,2831,9185,12785,12984,19409,20812
chr1	145692768	145705482	iso_855	1000	+	145692768	145705482	0,0,0	12	122,67,69,87,143,99,60,44,166,59,98,1170	0,528,980,3093,4588,5366,6288,7892,8176,8871,11056,11544
chr1	145693297	145705482	iso_856	1000	+	145693297	145705482	0,0,0	10	66,69,91,143,99,44,166,59,98,1170	0,451,2564,4059,4837,7363,7647,8342,10527,11015
chr1	146867830	147232531	iso_857	1000	-	146867830	147232531	0,0,0	8	12,163,121,126,134,695,162,92	0,27282,168077,260961,263937,283773,353655,364609
chr1	151520095	151521542	iso_858	1000	-	151520095	151521542	0,0,0	2	1080,123	0,1324
chr1	152233025	152276995	iso_9063	1000	-	152233025	152276995	0,0,0	8	1271,106,67,125,88,128,157,88	0,3317,5516,8280,15419,22480,23983,43882
chr1	152319275	152367475	iso_859	1000	+	152319275	152367475	0,0,0	22	126,119,137,89,212,261,240,168,141,112,160,165,132,72,129,75,171,105,210,87,114,837	0,11088,11695,12690,13316,15395,16871,18317,18825,19911,20766,22352,24844,25856,28843,31001,32452,37635,39521,40852,44465,47363
chr1	152707337	152734233	iso_8968	1000	+	152707337	152734233	0,0,0	5	185,92,249,89,2375	0,11299,13055,16362,24521
chr1	153453421	153533798	iso_860	1000	+	153453421	153533798	0,0,0	35	79,216,154,197,243,72,97,74,139,77,205,165,159,205,146,102,108,120,82,118,205,154,173,126,128,92,135,84,97,193,275,222,192,207,66	0,7859,9178,13359,13762,14248,18072,24062,25269,26176,26775,28621,29481,30414,32511,36392,46840,53560,54109,60379,62539,63118,65810,66610,66833,68505,69540,69765,70335,74550,75347,76425,78278,79411,80311
chr1	153590943	153592603	iso_861	1000	+	153590943	153592603	0,0,0	3	107,158,7	0,704,1653
chr1	153644191	153658732	iso_862	1000	+	153644191	153658732	0,0,0	5	83,364,123,172,2404	0,4217,7760,10465,12137
chr1	153680949	153685854	iso_863	1000	+	153680949	153685854	0,0,0	3	223,1998,485	0,1184,4420
chr1	153681265	153685854	iso_8861	1000	+	153681265	153685854	0,0,0	4	293,172,205,485	0,868,2661,4104
chr1	154061425	154133942	iso_864	1000	-	154061425	154133942	0,0,0	28	739,103,109,273,220,53,66,66,410,93,105,26,42,61,104,162,115,324,421,143,118,30,253,199,114,31,107,295	0,3093,4357,5785,6957,8333,10284,10666,12744,14563,16408,16798,18522,19746,20436,21986,26504,29777,30713,32412,33668,36472,40969,42414,43097,43608,71902,72222
chr1	154101765	154110830	iso_865	1000	-	154101765	154110830	0,0,0	5	882,199,114,31,350	0,2074,2757,3268,8715
chr1	154132360	154190625	iso_866	1000	-	154132360	154190625	0,0,0	4	1074,70,71,184	0,21204,24797,58081
chr1	154195992	154237777	iso_867	1000	-	154195992	154237777	0,0,0	9	1625,59,76,48,86,157,129,255,100	0,3049,5598,30813,31734,32181,34296,41251,41685
chr1	154257173	154259962	iso_868	1000	+	154257173	154259962	0,0,0	5	87,59,66,77,343	0,662,1571,1803,2446
chr1	154257173	154265143	iso_869	1000	+	154257173	154265143	0,0,0	4	87,59,153,2674	0,662,4298,5296
chr1	154257173	154265143	iso_870	1000	+	154257173	154265143	0,0,0	7	87,71,66,77,169,153,2674	0,662,1571,1803,2441,4298,5296
chr1	154275936	154380836	iso_871	1000	+	154275936	154380836	0,0,0	19	177,603,90,105,133,92,111,120,75,227,161,210,159,159,245,160,170,177,593	0,61593,63354,67731,69991,72001,72923,73621,77272,78369,88138,88636,93037,94174,94789,97256,100552,102150,104307
chr1	154791673	155046243	iso_872	1000	+	154791673	155046243	0,0,0	7	59,64,90,544,136,158,923	0,73359,99995,162840,182201,236572,253647
chr1	155401135	155412050	iso_873	1000	-	155401135	155412050	0,0,0	5	888,120,199,101,632	0,2363,7741,9499,10283
chr1	155416080	155423828	iso_874	1000	+	155416080	155423828	0,0,0	5	648,165,333,147,1913	0,1519,2341,4416,5835
chr1	155442014	155447472	iso_875	1000	-	155442014	155447472	0,0,0	3	1392,132,527	0,4587,4931
chr1	155442014	155461561	iso_9029	1000	-	155442014	155461561	0,0,0	13	1392,178,132,596,154,218,57,63,82,46,107,171,46	0,3040,4587,4931,6742,8106,9253,10024,12621,14291,17987,18789,19501
chr1	156051767	156102637	iso_876	1000	+	156051767	156102637	0,0,0	3	23,156,22	0,50179,50848
chr1	156169538	156227460	iso_877	1000	+	156169538	156227460	0,0,0	6	154,148,144,69,67,2775	0,14841,18884,19498,23457,55147
chr1	160963678	160965686	iso_878	1000	-	160963678	160965686	0,0,0	2	561,104	0,1904
chr1	161023987	161042479	iso_879	1000	-	161023987	161042479	0,0,0	8	1091,98,112,96,142,151,206,165	0,1420,1626,8390,14376,15269,15678,18327
chr1	161052991	161056936	iso_880	1000	+	161052991	161056936	0,0,0	2	418,1574	0,2371
chr1	161741887	161932353	iso_8757	1000	+	161741887	161932353	0,0,0	20	70,111,119,117,119,65,105,336,115,96,95,102,240,130,125,165,136,96,60,361	0,14433,14978,15246,16296,16546,17075,19568,20805,59204,60236,65803,82909,86820,98970,107786,115361,130162,130682,190105
chr1	161756320	161932353	iso_9405	1000	+	161756320	161932353	0,0,0	19	111,119,117,119,65,105,336,115,96,95,102,240,130,125,165,136,96,60,361	0,545,813,1863,2113,2642,5135,6372,44771,45803,51370,68476,72387,84537,93353,100928,115729,116249,175672
chr1	165060048	165098172	iso_881	1000	-	165060048	165098172	0,0,0	8	625,468,193,84,165,108,175,315	0,10639,12239,15448,20912,21765,28734,37809
chr1	165079009	165145847	iso_882	1000	-	165079009	165145847	0,0,0	5	2116,108,175,305,56	0,2804,9773,18848,66782
chr1	165181797	165185748	iso_8319	1000	-	165181797	165185748	0,0,0	3	186,459,84	0,1288,3867
chr1	165191015	165254637	iso_883	1000	+	165191015	165254637	0,0,0	21	103,85,105,158,135,154,120,29,96,107,73,170,153,129,214,194,109,99,144,98,1763	0,11350,14132,17845,19140,26748,27964,29240,30240,33700,51480,51796,52359,54729,55401,57560,58440,59099,60594,61499,61859
chr1	165350131	165364716	iso_884	1000	-	165350131	165364716	0,0,0	6	1482,155,693,65,117,34	0,3205,5383,6176,6907,14551
chr1	165703017	165718040	iso_885	1000	+	165703017	165718040	0,0,0	4	29,108,117,49	0,3879,9824,14974
chr1	165724779	165738704	iso_886	1000	+	165724779	165738704	0,0,0	6	1480,156,84,47,161,204	0,3364,8175,8985,9587,13721
chr1	166031431	166056607	iso_887	1000	+	166031431	166056607	0,0,0	4	189,77,71,1239	0,16812,20893,23937
chr1	166031431	166056607	iso_888	1000	+	166031431	166056607	0,0,0	5	189,74,77,71,1239	0,11242,16812,20893,23937
chr1	166088236	166114819	iso_889	1000	-	166088236	166114819	0,0,0	4	967,86,103,60	0,3848,6742,26523
chr1	166088236	166454206	iso_890	1000	-	166088236	166454206	0,0,0	17	967,86,103,57,108,185,118,107,213,234,207,174,138,136,78,74,66	0,3848,6742,21916,26523,44243,64496,68037,84718,96664,104024,106191,141116,142073,256169,296939,365904
chr1	166965945	167039577	iso_891	1000	+	166965945	167039577	0,0,0	6	145,74,145,39,82,103	0,6658,8570,17113,39299,73529
chr1	166965945	167056788	iso_8714	1000	+	166965945	167056788	0,0,0	9	145,74,19,145,39,82,100,144,1377	0,6658,7224,8570,17113,39299,73529,81345,89466
chr1	167062085	167066360	iso_894	1000	-	167062085	167066360	0,0,0	5	526,115,106,127,153	0,1958,2541,3387,4122
chr1	167062085	167066360	iso_892	1000	-	167062085	167066360	0,0,0	5	526,106,191,74,153	0,2541,3387,3798,4122
chr1	167062085	167066360	iso_895	1000	-	167062085	167066360	0,0,0	6	526,117,106,127,74,153	0,1956,2541,3387,3798,4122
chr1	167062085	167066360	iso_893	1000	-	167062085	167066360	0,0,0	6	526,115,106,191,74,153	0,1958,2541,3387,3798,4122
chr1	167062085	167066360	iso_896	1000	-	167062085	167066360	0,0,0	5	526,117,106,127,153	0,1956,2541,3387,4122
chr1	167078382	167087812	iso_9022	1000	+	167078382	167087812	0,0,0	10	354,79,148,95,86,96,125,139,81,811	0,2260,2913,3806,4212,5253,5836,6235,7129,8619
chr1	167263369	167269532	iso_897	1000	-	167263369	167269532	0,0,0	5	197,104,548,183,447	0,530,1739,4921,5716
chr1	167265510	167300028	iso_898	1000	-	167265510	167300028	0,0,0	10	146,183,465,311,174,198,161,140,109,65	0,2780,3575,5444,8618,10137,10992,11832,15863,34453
chr1	167277420	167300028	iso_900	1000	-	167277420	167300028	0,0,0	6	62,109,112,110,126,65	0,3953,10886,16191,16740,22543
chr1	167277420	167300028	iso_899	1000	-	167277420	167300028	0,0,0	6	62,109,112,110,123,65	0,3953,10886,16191,16740,22543
chr1	167341933	167376775	iso_901	1000	-	167341933	167376775	0,0,0	5	17,130,152,93,44	0,637,1581,3528,34798
chr1	167497735	167574360	iso_902	1000	+	167497735	167574360	0,0,0	9	161,145,127,106,137,128,85,106,10	0,54481,62030,66976,67590,70048,73838,75159,76615
chr1	167621171	167631857	iso_904	1000	-	167621171	167631857	0,0,0	9	1586,168,99,120,125,99,89,76,57	0,3345,4528,6308,6686,9378,9654,10241,10629
chr1	167621171	167631895	iso_903	1000	-	167621171	167631895	0,0,0	9	1586,168,99,120,125,99,89,76,220	0,3345,4528,6308,6686,9378,9654,10241,10504
chr1	167621171	167632085	iso_905	1000	-	167621171	167632085	0,0,0	9	1586,168,99,120,125,99,89,76,84	0,3345,4528,6308,6686,9378,9654,10241,10830
chr1	167630824	167632085	iso_906	1000	-	167630824	167632085	0,0,0	3	85,76,84	0,588,1177
chr1	167942272	167945052	iso_907	1000	-	167942272	167945052	0,0,0	2	1067,116	0,2664
chr1	167942272	167962764	iso_908	1000	-	167942272	167962764	0,0,0	11	1067,89,121,143,162,135,129,163,100,184,184	0,2308,2664,4994,5218,5760,6332,9070,9428,18451,20308
chr1	167977895	167986938	iso_909	1000	-	167977895	167986938	0,0,0	8	381,218,132,87,58,171,67,78	0,520,3015,4492,5827,6276,6740,8965
chr1	168013230	168039221	iso_910	1000	+	168013230	168039221	0,0,0	6	212,132,204,111,151,723	0,15900,18204,20416,23910,25268
chr1	168029133	168039221	iso_911	1000	+	168029133	168039221	0,0,0	5	129,207,109,151,723	0,2298,4515,8007,9365
chr1	168336141	168337189	iso_912	1000	+	168336141	168337189	0,0,0	2	24,310	0,738
chr1	168424893	168433140	iso_913	1000	+	168424893	168433140	0,0,0	4	21,95,178,205	0,5131,7015,8042
chr1	168529963	168541680	iso_914	1000	+	168529963	168541680	0,0,0	9	255,108,134,47,59,67,123,72,896	0,1651,3161,5507,7191,7842,8819,9585,10821
chr1	168542425	168563152	iso_915	1000	-	168542425	168563152	0,0,0	10	969,127,191,143,108,159,167,151,151,120	0,5318,7853,10974,11645,12756,15354,15995,16565,20607
chr1	168542425	168563152	iso_916	1000	-	168542425	168563152	0,0,0	12	969,131,152,127,191,143,108,159,167,151,151,120	0,3963,4686,5318,7853,10974,11645,12756,15354,15995,16565,20607
chr1	168574739	168591969	iso_917	1000	-	168574739	168591969	0,0,0	11	1822,95,163,72,105,125,132,45,170,87,50	0,3389,6324,6590,6798,8654,10048,13200,13975,14537,17180
chr1	168722018	168742407	iso_919	1000	+	168722018	168742407	0,0,0	4	82,71,408,333	0,2499,5895,20056
chr1	168722018	168742407	iso_918	1000	+	168722018	168742407	0,0,0	5	82,71,207,82,333	0,2499,5895,6221,20056
chr1	169196964	169235306	iso_920	1000	+	169196964	169235306	0,0,0	11	76,72,108,77,121,65,106,79,43,81,745	0,12045,15027,18644,21228,25388,26054,29930,30979,35716,37597
chr1	169312851	169351595	iso_921	1000	+	169312851	169351595	0,0,0	4	72,32,740,1916	0,11181,28769,36828
chr1	169452560	169517996	iso_922	1000	+	169452560	169517996	0,0,0	11	149,68,74,55,151,113,127,102,131,109,1018	0,31804,36864,44093,52717,54730,55817,61597,62776,63144,64418
chr1	169542570	169555795	iso_923	1000	-	169542570	169555795	0,0,0	5	92,82,93,134,181	0,2463,3876,12415,13044
chr1	169567987	169587014	iso_924	1000	-	169567987	169587014	0,0,0	5	1591,83,60,80,197	0,3929,9414,15600,18830
chr1	169658546	169662399	iso_925	1000	+	169658546	169662399	0,0,0	4	69,234,1513,390	0,576,1436,3463
chr1	169691181	169701029	iso_926	1000	-	169691181	169701029	0,0,0	12	73,103,44,70,201,55,87,68,84,98,94,236	0,586,1595,2350,2762,4258,5399,5601,6726,7819,8629,9612
chr1	169740766	169767704	iso_927	1000	+	169740766	169767704	0,0,0	5	52,147,957,159,2765	0,5702,11983,20471,24173
chr1	169787463	169804106	iso_928	1000	+	169787463	169804106	0,0,0	15	47,33,78,48,633,100,64,65,61,252,62,81,106,1052,257	0,803,2646,4147,4860,7219,8112,8618,9205,9485,10931,11875,12920,13638,16386
chr1	169826087	169829103	iso_9436	1000	+	169826087	169829103	0,0,0	3	114,282,156	0,1889,2860
chr1	169826087	169849839	iso_8796	1000	+	169826087	169849839	0,0,0	7	114,285,159,144,74,144,1179	0,1886,2860,8146,12332,15733,22573
chr1	169826087	169849839	iso_8253	1000	+	169826087	169849839	0,0,0	7	114,285,159,144,71,144,1179	0,1886,2860,8146,12335,15733,22573
chr1	169826087	169849839	iso_9479	1000	+	169826087	169849839	0,0,0	7	114,282,159,144,71,144,1179	0,1889,2860,8146,12335,15733,22573
chr1	169826087	169849839	iso_8566	1000	+	169826087	169849839	0,0,0	7	114,282,159,144,74,144,1179	0,1889,2860,8146,12332,15733,22573
chr1	169827971	169849839	iso_929	1000	+	169827971	169849839	0,0,0	6	287,156,144,74,144,1179	0,979,6262,10448,13849,20689
chr1	170530158	170540714	iso_930	1000	-	170530158	170540714	0,0,0	7	2766,113,92,201,148,159,90	0,3565,5164,6627,7341,9158,10466
chr1	170556074	170562173	iso_931	1000	+	170556074	170562173	0,0,0	3	959,148,327	0,1641,5772
chr1	170870500	170882087	iso_932	1000	-	170870500	170882087	0,0,0	6	1856,33,40,58,57,47	0,6252,6694,11166,11390,11540
chr1	171293448	171327143	iso_934	1000	+	171293448	171327143	0,0,0	22	628,99,65,158,165,147,142,213,135,149,137,131,131,103,68,46,48,96,90,78,42,1275	0,2072,7680,9032,9825,10855,11513,13938,14326,15291,15996,16804,18890,19178,19449,20080,21935,24470,25165,26763,31313,32420
chr1	171293448	171327143	iso_933	1000	+	171293448	171327143	0,0,0	21	628,99,65,158,165,147,142,213,135,149,137,131,131,103,68,46,96,90,78,42,1275	0,2072,7680,9032,9825,10855,11513,13938,14326,15291,15996,16804,18890,19178,19449,20080,24470,25165,26763,31313,32420
chr1	171300671	171305862	iso_935	1000	+	171300671	171305862	0,0,0	3	522,1970,901	0,1809,4290
chr1	171320597	171327143	iso_936	1000	+	171320597	171327143	0,0,0	3	82,42,1275	0,4164,5271
chr1	171575616	171602193	iso_937	1000	+	171575616	171602193	0,0,0	18	47,98,36,59,67,130,104,117,54,140,157,57,72,158,33,118,109,669	0,3416,5089,6147,6302,12985,13701,14303,14527,15509,16373,16614,17506,18493,20258,22171,24521,25908
chr1	171591122	171612644	iso_8370	1000	+	171591122	171612644	0,0,0	14	143,157,57,72,158,33,118,106,168,70,155,56,106,551	0,867,1108,2000,2987,4752,6665,9018,10402,12623,13719,16194,19434,20971
chr1	171611477	171617890	iso_938	1000	-	171611477	171617890	0,0,0	6	1295,2317,97,46,106,47	0,1705,4779,5126,5255,6366
chr1	171611477	171621722	iso_939	1000	-	171611477	171621722	0,0,0	9	1295,107,1271,106,46,74,64,37,83	0,1705,3901,5255,6366,7013,8244,9758,10162
chr1	171621709	171626061	iso_940	1000	+	171621709	171626061	0,0,0	3	171,1444,1444	0,924,2908
chr1	171622635	171641156	iso_941	1000	+	171622635	171641156	0,0,0	8	170,47,1196,114,60,152,86,1277	0,1395,1982,4800,7281,9270,15904,17244
chr1	171916844	171933079	iso_8987	1000	+	171916844	171933079	0,0,0	8	119,840,198,130,195,159,91,1950	0,5257,7123,10061,10987,11691,11929,14285
chr1	171922558	171933079	iso_942	1000	+	171922558	171933079	0,0,0	8	383,198,105,130,195,159,91,1950	0,1409,2583,4347,5273,5977,6215,8571
chr1	172160436	172179537	iso_943	1000	+	172160436	172179537	0,0,0	3	118,95,2160	0,11107,16941
chr1	172294627	172321407	iso_945	1000	-	172294627	172321407	0,0,0	9	1797,152,197,102,171,156,72,178,72	0,3665,4573,8476,19233,20189,23183,24969,26708
chr1	172294627	172321407	iso_946	1000	-	172294627	172321407	0,0,0	9	1797,152,194,102,171,156,72,193,72	0,3665,4573,8476,19233,20189,23183,24969,26708
chr1	172294627	172321407	iso_944	1000	-	172294627	172321407	0,0,0	9	1797,152,197,102,168,156,72,193,72	0,3665,4573,8476,19236,20189,23183,24969,26708
chr1	172299268	172341231	iso_947	1000	-	172299268	172341231	0,0,0	8	129,102,171,156,72,178,90,41	0,3835,14592,15548,18542,20328,22067,41922
chr1	172569526	172584762	iso_948	1000	-	172569526	172584762	0,0,0	3	65,137,176	0,3887,15060
chr1	173700552	173752424	iso_949	1000	-	173700552	173752424	0,0,0	11	949,95,116,141,81,127,98,87,204,126,107	0,3011,4842,12749,14639,21376,22182,22369,26954,29620,51765
chr1	173802472	173804397	iso_950	1000	+	173802472	173804397	0,0,0	3	40,46,152	0,728,1773
chr1	173808358	173820787	iso_951	1000	+	173808358	173820787	0,0,0	4	110,125,89,1895	0,7371,8316,10534
chr1	173862390	173878106	iso_952	1000	-	173862390	173878106	0,0,0	6	1457,194,111,84,99,213	0,2013,4140,13478,14023,15503
chr1	173866617	173959574	iso_953	1000	-	173866617	173959574	0,0,0	46	24,84,99,150,190,164,162,201,171,75,162,180,141,171,98,602,95,188,122,199,186,104,151,83,91,169,147,257,172,100,155,111,161,173,92,58,125,190,260,87,183,256,108,133,172,51	0,9251,9796,11276,17890,19245,22501,23189,28876,30077,30896,32078,32991,37421,37684,39327,41767,42784,43827,44575,47456,51479,52157,55342,57800,59333,62097,62987,64673,65156,67893,69261,69886,71868,72236,74722,74963,75828,76328,78477,79439,80740,85287,88988,90790,92906
chr1	174366464	174418496	iso_955	1000	+	174366464	174418496	0,0,0	5	54,163,146,175,2006	0,46340,46738,47808,50026
chr1	174366464	174418496	iso_954	1000	+	174366464	174418496	0,0,0	6	54,103,163,146,175,2006	0,7313,46340,46738,47808,50026
chr1	174437999	174441720	iso_956	1000	-	174437999	174441720	0,0,0	3	500,491,23	0,1717,3698
chr1	174441785	174488220	iso_957	1000	-	174441785	174488220	0,0,0	5	48,67,116,82,44	0,17530,23828,42844,46391
chr1	174458305	174488220	iso_958	1000	-	174458305	174488220	0,0,0	3	1077,82,44	0,26324,29871
chr1	174488106	174518744	iso_959	1000	+	174488106	174518744	0,0,0	7	84,176,161,169,125,106,38	0,8631,14749,16911,24270,24900,30600
chr1	174895739	175001313	iso_960	1000	-	174895739	175001313	0,0,0	3	805,74,42	0,97521,105532
chr1	175044892	175053344	iso_962	1000	-	175044892	175053344	0,0,0	5	1152,1745,61,98,75	0,2249,5475,6482,8377
chr1	175044892	175053344	iso_961	1000	-	175044892	175053344	0,0,0	5	1152,94,102,1105,75	0,2249,3892,5475,8377
chr1	175192362	175255256	iso_963	1000	-	175192362	175255256	0,0,0	19	938,139,65,130,140,88,166,102,117,162,58,105,248,151,162,63,71,67,122	0,4117,4976,8020,9048,14886,15423,22789,22988,23470,24759,25343,26013,31696,40283,49582,51829,53574,62772
chr1	175508312	175514610	iso_965	1000	+	175508312	175514610	0,0,0	3	61,464,797	0,2636,5501
chr1	175508312	175514610	iso_8506	1000	+	175508312	175514610	0,0,0	4	61,464,146,797	0,2636,4295,5501
chr1	175508312	175514610	iso_964	1000	+	175508312	175514610	0,0,0	3	61,1805,797	0,2636,5501
chr1	175508312	175514610	iso_8564	1000	+	175508312	175514610	0,0,0	5	61,464,146,85,797	0,2636,4295,4789,5501
chr1	175568177	175576831	iso_966	1000	-	175568177	175576831	0,0,0	6	4548,151,113,62,79,107	0,5401,6209,7232,7863,8547
chr1	175568177	175577124	iso_967	1000	-	175568177	175577124	0,0,0	6	4548,151,113,64,76,98	0,5401,6209,7232,7866,8849
chr1	175568177	175577124	iso_968	1000	-	175568177	175577124	0,0,0	6	4548,146,113,62,79,98	0,5406,6209,7232,7863,8849
chr1	175568177	175577138	iso_969	1000	-	175568177	175577138	0,0,0	6	4548,151,113,62,79,67	0,5401,6209,7232,7863,8894
chr1	175568177	175577138	iso_971	1000	-	175568177	175577138	0,0,0	6	4548,151,113,64,76,67	0,5401,6209,7232,7866,8894
chr1	175568177	175577138	iso_972	1000	-	175568177	175577138	0,0,0	5	4548,921,62,79,67	0,5401,7232,7863,8894
chr1	175568177	175577138	iso_973	1000	-	175568177	175577138	0,0,0	6	4548,146,113,62,79,67	0,5406,6209,7232,7863,8894
chr1	175568177	175577138	iso_970	1000	-	175568177	175577138	0,0,0	4	4548,1893,79,67	0,5401,7863,8894
chr1	175951335	175958288	iso_974	1000	+	175951335	175958288	0,0,0	4	455,206,108,1867	0,1540,4131,5086
chr1	175951335	175958288	iso_975	1000	+	175951335	175958288	0,0,0	4	455,206,108,1849	0,1540,4131,5104
chr1	176364955	176365749	iso_976	1000	+	176364955	176365749	0,0,0	2	13,540	0,254
chr1	176739830	176791678	iso_8283	1000	-	176739830	176791678	0,0,0	10	2353,401,103,126,165,86,179,111,91,64	0,4313,6493,7369,8449,30995,32920,43981,44789,51784
chr1	176868875	176884115	iso_9330	1000	+	176868875	176884115	0,0,0	8	70,151,88,86,112,147,1483,229	0,267,5021,6732,10028,10725,12032,15011
chr1	176868875	176893353	iso_8731	1000	+	176868875	176893353	0,0,0	9	70,151,88,86,112,147,1483,92,5933	0,267,5021,6732,10028,10725,12032,15011,18545
chr1	176906035	176987897	iso_977	1000	-	176906035	176987897	0,0,0	8	1187,124,73,120,88,102,195,79	0,1833,18457,25773,37636,40968,60238,81783
chr1	176966449	177019486	iso_978	1000	-	176966449	177019486	0,0,0	3	22,92,109	0,23197,52928
chr1	177817050	177845353	iso_979	1000	+	177817050	177845353	0,0,0	12	27,95,121,70,33,121,133,127,90,119,78,3754	0,4407,7555,9026,10223,11067,17509,19211,20540,21742,22274,24549
chr1	177827274	177845353	iso_980	1000	+	177827274	177845353	0,0,0	6	32,121,133,127,90,3754	0,843,7285,8987,10316,14325
chr1	177828116	177845353	iso_981	1000	+	177828116	177845353	0,0,0	6	122,133,127,90,119,3754	0,6443,8145,9474,10676,13483
chr1	177848357	177859107	iso_982	1000	+	177848357	177859107	0,0,0	9	224,65,166,427,101,185,207,119,1495	0,1197,2116,3312,5753,6652,7043,7431,9255
chr1	177984879	178019383	iso_983	1000	+	177984879	178019383	0,0,0	13	127,139,117,154,113,158,175,177,143,146,178,160,299	0,382,11657,12505,20004,22507,22927,26991,29267,29521,30969,32585,34205
chr1	178185722	178195286	iso_984	1000	+	178185722	178195286	0,0,0	3	110,68,1850	0,331,7714
chr1	178277742	178330153	iso_985	1000	-	178277742	178330153	0,0,0	15	333,115,152,169,95,108,172,116,130,35,166,173,151,117,163	0,1391,4905,5984,6778,8689,10946,11925,12210,14249,15174,21404,33196,33924,52248
chr1	178327456	178365864	iso_8971	1000	-	178327456	178365864	0,0,0	9	1381,213,166,289,94,502,125,58,88	0,2534,3535,7095,16157,16515,18330,37410,38320
chr1	178327456	178365919	iso_8928	1000	-	178327456	178365919	0,0,0	9	1381,213,166,289,94,502,95,58,95	0,2534,3535,7095,16157,16515,18360,37410,38368
chr1	178327456	178365919	iso_8549	1000	-	178327456	178365919	0,0,0	9	1381,213,166,289,94,502,125,58,95	0,2534,3535,7095,16157,16515,18330,37410,38368
chr1	178334312	178365919	iso_986	1000	-	178334312	178365919	0,0,0	5	528,94,1940,58,95	0,9301,9659,30554,31512
chr1	178416858	178466199	iso_987	1000	+	178416858	178466199	0,0,0	5	24,104,83,126,102	0,44955,48451,48784,49239
chr1	178487498	178531259	iso_988	1000	-	178487498	178531259	0,0,0	35	516,133,103,102,609,156,96,81,81,171,100,188,71,196,138,79,47,165,87,132,125,163,184,99,138,161,174,138,150,114,70,124,196,133,200	0,1834,2854,4782,5399,7707,8673,9733,11618,12033,13091,15610,17483,17782,18556,19130,22122,23030,23665,23981,25863,26534,27104,27518,29319,30195,33074,35261,36570,37355,38056,39167,40541,42302,43561
chr1	178525375	178529934	iso_989	1000	-	178525375	178529934	0,0,0	3	249,124,134	0,1290,4425
chr1	178854708	178890207	iso_990	1000	+	178854708	178890207	0,0,0	14	88,65,84,96,275,84,147,97,164,131,161,93,243,2368	0,6834,14172,19793,21160,23788,24346,25968,26673,27482,30311,31175,31900,33131
chr1	178855852	178861552	iso_991	1000	+	178855852	178861552	0,0,0	2	215,10	0,5690
chr1	179589445	179596657	iso_992	1000	-	179589445	179596657	0,0,0	7	1831,158,65,110,96,151,149	0,3095,3863,4341,5063,5957,7063
chr1	179757608	179798791	iso_993	1000	-	179757608	179798791	0,0,0	11	969,134,51,69,134,130,98,29,146,93,98	0,3076,4443,7196,8482,10609,13759,15349,15520,24589,41085
chr1	179810582	179819145	iso_994	1000	+	179810582	179819145	0,0,0	3	46,144,1828	0,3930,6735
chr1	180374497	180388935	iso_995	1000	+	180374497	180388935	0,0,0	3	54,626,2027	0,10231,12411
chr1	180374564	180388935	iso_996	1000	+	180374564	180388935	0,0,0	3	39,626,2027	0,10164,12344
chr1	181149622	181287403	iso_997	1000	+	181149622	181287403	0,0,0	7	204,205,181,60,202,215,1352	0,81233,85796,109203,114280,124097,136429
chr1	181600188	181602936	iso_998	1000	+	181600188	181602936	0,0,0	3	23,1019,849	0,115,1899
chr1	181805618	181822735	iso_999	1000	+	181805618	181822735	0,0,0	6	153,72,54,204,154,1929	0,4723,6970,11363,12931,15188
chr1	181875544	181907148	iso_1000	1000	-	181875544	181907148	0,0,0	5	3574,113,131,194,115	0,4183,8722,18568,31489
chr1	181875544	181959150	iso_1001	1000	-	181875544	181959150	0,0,0	8	3574,113,131,182,114,116,248,141	0,4183,8722,18580,31489,39726,80797,83465
chr1	181875544	181959150	iso_1002	1000	-	181875544	181959150	0,0,0	9	3574,113,131,42,182,114,116,248,141	0,4183,8722,17037,18580,31489,39726,80797,83465
chr1	184173883	184187063	iso_1003	1000	+	184173883	184187063	0,0,0	8	35,538,214,93,125,171,186,262	0,214,1554,2794,4698,5533,12003,12918
chr1	184337769	184404178	iso_1004	1000	+	184337769	184404178	0,0,0	4	1459,204,112,3980	0,54666,57930,62429
chr1	184503608	184506451	iso_1005	1000	+	184503608	184506451	0,0,0	5	109,65,55,156,153	0,238,472,2112,2690
chr1	184504078	184514248	iso_1006	1000	+	184504078	184514248	0,0,0	8	57,156,197,48,81,136,102,2342	0,1642,2220,4315,4563,5305,7308,7828
chr1	184677607	184695102	iso_1007	1000	+	184677607	184695102	0,0,0	10	1185,198,183,237,148,116,191,145,124,831	0,4787,5299,5875,7664,10786,13283,13925,14911,16664
chr1	184725645	184726462	iso_1008	1000	-	184725645	184726462	0,0,0	2	498,23	0,794
chr1	184726665	184743937	iso_8578	1000	+	184726665	184743937	0,0,0	7	125,139,109,89,111,119,2923	0,1889,4199,5259,6198,13622,14349
chr1	184799883	184809842	iso_1009	1000	-	184799883	184809842	0,0,0	3	685,147,34	0,2391,9925
chr1	184877954	184880748	iso_1010	1000	-	184877954	184880748	0,0,0	3	1270,286,42	0,2109,2752
chr1	184880838	184898387	iso_8545	1000	+	184880838	184898387	0,0,0	18	72,108,133,161,88,142,115,186,172,81,127,104,174,63,211,78,56,51	0,354,1320,2234,2990,3994,5344,6385,7162,8370,8982,10784,13283,14047,14966,16002,16984,17498
chr1	184881191	184883915	iso_1011	1000	+	184881191	184883915	0,0,0	4	109,133,142,87	0,967,1900,2637
chr1	184881191	184888031	iso_1012	1000	+	184881191	184888031	0,0,0	7	109,133,161,88,142,1227,31	0,967,1881,2637,3641,4991,6809
chr1	184887322	184900670	iso_1013	1000	+	184887322	184900670	0,0,0	12	87,172,81,127,104,174,63,1114,56,68,79,1255	0,678,1886,2498,4300,6799,7563,8482,10500,11014,11179,12093
chr1	184921538	184925532	iso_1014	1000	-	184921538	184925532	0,0,0	3	307,671,224	0,2066,3770
chr1	185039829	185049726	iso_1015	1000	-	185039829	185049726	0,0,0	9	1242,118,138,185,1004,85,137,220,566	0,2450,4026,4537,5386,6904,7095,8627,9331
chr1	185050839	185060243	iso_1016	1000	-	185050839	185060243	0,0,0	9	424,117,150,177,102,74,99,124,101	0,2107,2813,3680,4092,4980,5939,7235,9303
chr1	185053491	185060243	iso_1017	1000	-	185053491	185060243	0,0,0	5	1205,102,1058,124,101	0,1440,2328,4583,6651
chr1	185060358	185071192	iso_9192	1000	+	185060358	185071192	0,0,0	13	33,240,460,176,70,277,44,56,38,71,983,70,254	0,760,1097,1832,2837,3221,4664,5842,6944,7473,8248,9827,10580
chr1	185066161	185071192	iso_1018	1000	+	185066161	185071192	0,0,0	7	95,38,71,58,59,70,254	0,1141,1670,2445,3369,4024,4777
chr1	185068648	185071192	iso_1019	1000	+	185068648	185071192	0,0,0	3	941,58,254	0,1537,2290
chr1	185071884	185090634	iso_1020	1000	-	185071884	185090634	0,0,0	14	298,100,109,204,118,174,662,160,155,234,139,104,222,76	0,836,1306,1997,2931,3288,4249,5686,6052,7494,9411,11090,16482,18674
chr1	185090611	185092067	iso_1021	1000	-	185090611	185092067	0,0,0	3	100,172,379	0,247,1077
chr1	185091953	185111564	iso_1022	1000	-	185091953	185111564	0,0,0	14	792,98,198,107,225,168,184,141,114,94,125,201,134,125	0,914,1860,3572,4640,5760,7621,10465,11408,13426,14271,15591,16849,19486
chr1	185101997	185111564	iso_1023	1000	-	185101997	185111564	0,0,0	6	562,2112,125,201,134,125	0,1364,4227,5547,6805,9442
chr1	185143610	185164610	iso_1024	1000	+	185143610	185164610	0,0,0	2	102,1069	0,19931
chr1	187755149	187771755	iso_1025	1000	-	187755149	187771755	0,0,0	7	2322,99,77,64,168,70,147	0,4566,6277,7109,9560,14147,16459
chr1	187921028	187923095	iso_1026	1000	+	187921028	187923095	0,0,0	2	21,642	0,1425
chr1	188254397	188254733	iso_1027	1000	+	188254397	188254733	0,0,0	2	225,21	0,315
chr1	188264992	188306297	iso_1028	1000	-	188264992	188306297	0,0,0	5	2303,184,84,101,102	0,5054,8584,10194,41203
chr1	188368423	188376656	iso_1029	1000	-	188368423	188376656	0,0,0	9	1363,115,54,72,42,102,120,120,158	0,1863,2747,2882,3032,3632,5417,7691,8075
chr1	188373933	188376617	iso_1030	1000	-	188373933	188376617	0,0,0	3	27,120,258	0,2181,2426
chr1	188681253	188741979	iso_1031	1000	-	188681253	188741979	0,0,0	3	918,69,32	0,13541,60694
chr1	188681253	188952075	iso_1032	1000	-	188681253	188952075	0,0,0	10	918,69,142,145,137,170,125,51,54,497	0,13541,57777,60694,68809,96241,115043,159713,178612,270325
chr1	189458147	189465249	iso_1033	1000	+	189458147	189465249	0,0,0	6	153,70,125,194,114,1208	0,389,1679,3900,5306,5894
chr1	189458213	189465249	iso_1034	1000	+	189458213	189465249	0,0,0	6	90,70,125,194,114,1208	0,323,1613,3834,5240,5828
chr1	189554559	189577610	iso_1035	1000	-	189554559	189577610	0,0,0	8	1931,105,60,100,31,132,108,70	0,6409,8523,12094,12987,13100,14003,22981
chr1	189554559	189617415	iso_9117	1000	-	189554559	189617415	0,0,0	20	1931,105,60,24,100,31,132,108,101,137,124,86,42,107,112,94,103,76,142,205	0,6409,8523,10697,12094,12987,13100,14003,22981,26019,26490,27830,28612,29672,31001,31624,33540,34889,36784,62651
chr1	189696394	189702666	iso_1036	1000	-	189696394	189702666	0,0,0	4	213,119,92,1590	0,1778,3770,4682
chr1	189696394	189705304	iso_1037	1000	-	189696394	189705304	0,0,0	6	213,119,152,238,109,128	0,1778,4682,7900,8379,8782
chr1	191136888	191338301	iso_1038	1000	+	191136888	191338301	0,0,0	3	207,142,37	0,94073,201376
chr1	191136888	191390291	iso_1039	1000	+	191136888	191390291	0,0,0	3	207,98,282	0,201376,253121
chr1	191338263	191396369	iso_1040	1000	+	191338263	191396369	0,0,0	3	86,289,1554	0,51746,56552
chr1	191476452	191531014	iso_1041	1000	+	191476452	191531014	0,0,0	4	11,253,99,81	0,46951,52396,54481
chr1	191808889	191860817	iso_1042	1000	+	191808889	191860817	0,0,0	14	58,110,121,141,81,101,133,99,38,67,138,98,27,793	0,4094,5165,5388,8540,17559,30690,38540,39054,40978,42590,43458,45562,51135
chr1	191873117	191960705	iso_1043	1000	+	191873117	191960705	0,0,0	10	145,301,241,587,95,283,91,103,126,4703	0,48000,72319,75946,77659,78339,79653,81489,82434,82885
chr1	192050349	192060744	iso_1045	1000	+	192050349	192060744	0,0,0	13	124,79,194,110,68,127,104,121,140,106,98,73,647	0,638,1826,3504,4257,4870,5588,5791,6225,7189,7715,8724,9748
chr1	192050349	192060744	iso_1044	1000	+	192050349	192060744	0,0,0	13	124,79,194,110,73,127,104,121,140,140,98,73,647	0,638,1826,3504,4252,4870,5588,5791,6225,7155,7715,8724,9748
chr1	192061279	192064192	iso_1047	1000	+	192061279	192064192	0,0,0	3	178,144,160	0,2146,2753
chr1	192061279	192064283	iso_1046	1000	+	192061279	192064283	0,0,0	3	178,144,256	0,2146,2748
chr1	192088873	192121280	iso_1048	1000	+	192088873	192121280	0,0,0	23	90,195,118,107,186,51,89,121,72,175,207,143,116,134,158,94,81,131,60,160,144,121,992	0,1259,4536,5276,5894,7881,9056,9395,9993,10665,13037,15218,16173,18875,19864,21434,23406,25805,26437,28339,28809,29677,31415
chr1	192124320	192131949	iso_1050	1000	-	192124320	192131949	0,0,0	5	976,96,151,65,76	0,1704,4981,6398,7553
chr1	192124320	192131949	iso_1049	1000	-	192124320	192131949	0,0,0	4	976,96,151,76	0,1704,4981,7553
chr1	192132224	192165360	iso_9412	1000	+	192132224	192165360	0,0,0	6	234,92,93,206,158,1667	0,20399,24645,25022,27150,31469
chr1	192132224	192167588	iso_9496	1000	+	192132224	192167588	0,0,0	7	234,92,93,206,158,1724,136	0,20399,24645,25022,27150,31469,35228
chr1	192132224	192174250	iso_9408	1000	+	192132224	192174250	0,0,0	10	234,92,93,206,158,1724,198,105,80,53	0,20399,24645,25022,27150,31469,35228,36346,38063,41973
chr1	192132224	192179406	iso_8472	1000	+	192132224	192179406	0,0,0	13	234,92,93,206,158,1724,198,105,80,55,110,68,86	0,20399,24645,25022,27150,31469,35228,36346,38063,41973,43218,45902,47096
chr1	192194205	192204424	iso_1051	1000	+	192194205	192204424	0,0,0	7	166,137,109,111,174,85,736	0,1884,3759,4779,5199,7033,9483
chr1	192465266	192506348	iso_1052	1000	-	192465266	192506348	0,0,0	7	22,194,193,213,132,175,81	0,521,1342,2270,12013,28258,41001
chr1	192465787	192506348	iso_1053	1000	-	192465787	192506348	0,0,0	6	194,193,209,132,175,81	0,821,1753,11492,27737,40480
chr1	192620133	192633922	iso_1054	1000	-	192620133	192633922	0,0,0	3	1111,86,80	0,10558,13709
chr1	192781392	192799051	iso_1055	1000	+	192781392	192799051	0,0,0	3	207,79,2310	0,10850,15349
chr1	192883658	192888839	iso_1056	1000	-	192883658	192888839	0,0,0	3	394,564,126	0,3272,5055
chr1	192886109	192902007	iso_1057	1000	-	192886109	192902007	0,0,0	10	1385,155,60,156,165,199,174,137,174,155	0,2604,3806,5600,6000,6835,7953,9592,11801,15743
chr1	192902012	192921911	iso_1058	1000	-	192902012	192921911	0,0,0	8	170,277,260,176,75,100,103,74	0,2438,7086,12123,14612,15290,18850,19825
chr1	193071305	193101325	iso_1059	1000	+	193071305	193101325	0,0,0	6	48,200,236,278,293,1401	0,3174,13584,14313,15968,28619
chr1	193085620	193101325	iso_1060	1000	+	193085620	193101325	0,0,0	3	112,293,1401	0,1653,14304
chr1	193244556	193325539	iso_1061	1000	-	193244556	193325539	0,0,0	15	767,92,79,166,61,88,85,127,106,86,75,162,35,118,62	0,10925,29382,43525,44955,45580,46116,46938,49990,60075,63871,64855,66322,67579,80921
chr1	193335777	193338826	iso_1062	1000	-	193335777	193338826	0,0,0	3	121,39,570	0,2195,2479
chr1	193351085	193361450	iso_1063	1000	-	193351085	193361450	0,0,0	9	217,102,134,121,108,155,142,38,62	0,679,1716,4793,5364,5727,6145,6899,10303
chr1	193361967	193363864	iso_1064	1000	+	193361967	193363864	0,0,0	7	36,77,139,156,146,80,90	0,489,685,1018,1275,1510,1807
chr1	193529915	193533111	iso_1065	1000	+	193529915	193533111	0,0,0	5	152,122,191,199,611	0,591,1196,1570,2585
chr1	193547444	193557521	iso_1066	1000	+	193547444	193557521	0,0,0	12	173,303,83,139,135,124,137,114,182,226,211,511	0,2999,4399,4945,5581,5815,6101,7526,8137,8579,9192,9566
chr1	193589381	193591868	iso_1067	1000	+	193589381	193591868	0,0,0	4	163,238,152,8	0,1950,2249,2479
chr1	193634348	193637661	iso_1068	1000	-	193634348	193637661	0,0,0	3	242,633,706	0,1119,2607
chr1	193716181	193717493	iso_1069	1000	+	193716181	193717493	0,0,0	3	252,202,186	0,360,1126
chr1	193716181	193722476	iso_1070	1000	+	193716181	193722476	0,0,0	3	252,223,213	0,5302,6082
chr1	193716181	193722476	iso_1071	1000	+	193716181	193722476	0,0,0	3	252,223,213	0,360,6082
chr1	193716181	193724758	iso_1072	1000	+	193716181	193724758	0,0,0	3	252,30,193	0,360,8384
chr1	193716181	193725803	iso_1074	1000	+	193716181	193725803	0,0,0	3	252,223,237	0,360,9385
chr1	193716181	193725803	iso_1073	1000	+	193716181	193725803	0,0,0	3	252,223,237	0,8354,9385
chr1	193716181	193730309	iso_1075	1000	+	193716181	193730309	0,0,0	3	252,223,264	0,12654,13864
chr1	193716181	193730309	iso_9148	1000	+	193716181	193730309	0,0,0	4	252,30,193,264	0,5302,12684,13864
chr1	193716181	193730309	iso_1079	1000	+	193716181	193730309	0,0,0	3	252,223,264	0,8354,13864
chr1	193716181	193730309	iso_1077	1000	+	193716181	193730309	0,0,0	4	252,30,223,264	0,5302,12654,13864
chr1	193716181	193730309	iso_1076	1000	+	193716181	193730309	0,0,0	4	252,30,223,264	0,360,12654,13864
chr1	193716181	193730309	iso_1080	1000	+	193716181	193730309	0,0,0	3	252,223,264	0,360,13864
chr1	193716181	193730309	iso_9129	1000	+	193716181	193730309	0,0,0	4	252,30,193,264	0,360,12684,13864
chr1	193716181	193730309	iso_1078	1000	+	193716181	193730309	0,0,0	4	252,30,193,264	0,8354,12684,13864
chr1	193721130	193725803	iso_1082	1000	+	193721130	193725803	0,0,0	3	259,223,237	0,353,4436
chr1	193721130	193725803	iso_1081	1000	+	193721130	193725803	0,0,0	3	259,223,237	0,3405,4436
chr1	193721130	193730309	iso_1084	1000	+	193721130	193730309	0,0,0	3	259,223,264	0,3405,8915
chr1	193721130	193730309	iso_1083	1000	+	193721130	193730309	0,0,0	3	259,223,264	0,7705,8915
chr1	193724194	193730309	iso_1087	1000	+	193724194	193730309	0,0,0	3	247,223,264	0,341,5851
chr1	193724194	193730309	iso_1086	1000	+	193724194	193730309	0,0,0	3	247,223,264	0,4641,5851
chr1	193724194	193730309	iso_9004	1000	+	193724194	193730309	0,0,0	4	247,30,193,264	0,341,4671,5851
chr1	193724308	193725803	iso_1085	1000	+	193724308	193725803	0,0,0	3	111,223,237	0,227,1258
chr1	193849403	193866855	iso_1089	1000	-	193849403	193866855	0,0,0	6	603,109,95,253,175,1094	0,2186,10539,12995,16083,16358
chr1	193849403	193866855	iso_1088	1000	-	193849403	193866855	0,0,0	6	603,109,107,253,175,1094	0,2186,10527,12995,16083,16358
chr1	193849403	193867123	iso_1090	1000	-	193849403	193867123	0,0,0	6	603,109,95,253,175,56	0,2186,10539,12995,16083,17664
chr1	193849403	193867123	iso_1091	1000	-	193849403	193867123	0,0,0	6	603,109,107,253,175,56	0,2186,10527,12995,16083,17664
chr1	193873911	193878761	iso_1092	1000	+	193873911	193878761	0,0,0	5	166,164,138,136,8	0,1454,2386,3018,4842
chr1	193873911	193905012	iso_1093	1000	+	193873911	193905012	0,0,0	27	166,164,138,85,93,141,134,188,117,305,114,139,178,165,177,154,422,230,270,158,144,143,222,242,155,112,58	0,1454,2386,3018,4842,5329,6702,8595,9430,10760,12181,12978,13384,14480,18370,19192,21136,22296,22814,24131,25058,25939,26583,27938,29305,29882,31043
chr1	194298240	194305607	iso_1094	1000	-	194298240	194305607	0,0,0	6	402,197,188,95,483,77	0,1210,2560,3909,5196,7290
chr1	194298240	194305607	iso_1095	1000	-	194298240	194305607	0,0,0	6	402,197,188,1381,131,77	0,1210,2560,3909,5548,7290
chr1	194320226	194437218	iso_1096	1000	-	194320226	194437218	0,0,0	19	2152,83,130,221,178,84,135,162,105,117,96,123,129,55,134,145,77,46,100	0,3914,5347,6883,7414,7707,8264,10520,21278,23248,29123,32447,50683,51567,52079,55379,56543,94709,116892
chr1	194505258	194533325	iso_1097	1000	+	194505258	194533325	0,0,0	15	275,78,183,117,93,177,51,110,86,119,214,74,194,251,135	0,19948,21679,22486,23090,23256,23795,24673,24925,25199,25543,25870,26068,26340,27932
chr1	194552170	194554111	iso_1098	1000	+	194552170	194554111	0,0,0	5	84,86,240,81,57	0,165,952,1699,1884
chr1	194710236	194712324	iso_1099	1000	+	194710236	194712324	0,0,0	4	43,158,65,153	0,1224,1565,1935
chr1	194789549	194799896	iso_1100	1000	+	194789549	194799896	0,0,0	8	128,53,38,86,173,103,90,1140	0,2443,2827,3805,4651,6260,7679,9207
chr1	194790520	194799896	iso_8634	1000	+	194790520	194799896	0,0,0	8	96,53,38,86,173,103,90,1140	0,1472,1856,2834,3680,5289,6708,8236
chr1	194790520	194799896	iso_1101	1000	+	194790520	194799896	0,0,0	7	96,53,38,1019,103,90,1140	0,1472,1856,2834,5289,6708,8236
chr1	194793348	194799896	iso_1102	1000	+	194793348	194799896	0,0,0	5	92,173,103,85,1140	0,852,2461,3885,5408
chr1	194875787	194879879	iso_1103	1000	-	194875787	194879879	0,0,0	3	46,133,44	0,3317,4048
chr1	194928459	194931228	iso_1105	1000	-	194928459	194931228	0,0,0	3	709,707,95	0,1216,2674
chr1	194928465	194936619	iso_1104	1000	-	194928465	194936619	0,0,0	6	148,183,135,161,84,76	0,520,1210,1756,2668,8078
chr1	195027980	195058194	iso_1106	1000	-	195027980	195058194	0,0,0	12	1348,82,98,113,163,73,259,133,40,103,56,133	0,4395,5293,12186,13610,16510,18474,21505,23353,25498,27432,30081
chr10	426274	444044	iso_1107	1000	+	426274	444044	0,0,0	12	68,119,154,179,97,27,204,178,75,128,132,23	0,847,1272,2110,3566,6907,7744,12863,16397,17078,17474,17747
chr10	443830	450072	iso_1108	1000	+	443830	450072	0,0,0	4	50,152,126,10	0,191,4704,6232
chr10	444801	450072	iso_1109	1000	+	444801	450072	0,0,0	3	108,126,10	0,3733,5261
chr10	501173	510393	iso_8530	1000	+	501173	510393	0,0,0	5	119,110,120,58,500	0,202,7029,8508,8720
chr10	501173	510393	iso_1110	1000	+	501173	510393	0,0,0	5	119,110,150,58,500	0,202,2554,8508,8720
chr10	638471	648223	iso_8685	1000	+	638471	648223	0,0,0	5	103,158,176,86,889	0,2605,6130,7802,8863
chr10	650630	690032	iso_1111	1000	-	650630	690032	0,0,0	9	85,217,176,367,2353,88,226,867,19	0,169,874,1273,1913,4394,9510,26215,39383
chr10	715022	715374	iso_1112	1000	+	715022	715374	0,0,0	2	214,70	0,282
chr10	717590	780806	iso_1113	1000	+	717590	780806	0,0,0	6	75,108,419,41,70,68	0,17350,39163,43897,47592,63148
chr10	807602	809257	iso_1114	1000	-	807602	809257	0,0,0	6	342,74,95,105,84,297	0,455,605,770,978,1358
chr10	827906	829757	iso_1115	1000	+	827906	829757	0,0,0	4	102,279,35,243	0,203,591,1608
chr10	867668	869309	iso_1116	1000	-	867668	869309	0,0,0	7	112,112,119,187,177,110,99	0,355,618,829,1096,1350,1542
chr10	902307	927193	iso_1117	1000	-	902307	927193	0,0,0	20	62,143,203,124,132,106,129,193,62,112,48,189,117,224,158,113,213,82,1650,62	0,445,784,3942,5164,5375,6067,6385,8854,9788,10504,11436,12062,12656,14389,14808,19842,20567,22216,24824
chr10	1070972	1078319	iso_1118	1000	-	1070972	1078319	0,0,0	10	935,108,100,154,63,72,99,104,73,53	0,1020,1200,2482,3198,4100,4937,5685,5860,7294
chr10	1100765	1106368	iso_1119	1000	+	1100765	1106368	0,0,0	21	79,95,61,91,67,150,178,54,96,93,126,66,68,49,113,73,115,80,64,85,150	0,160,374,524,691,1136,1485,1852,1989,2162,2332,2537,2723,3533,4046,4249,4412,4988,5137,5301,5453
chr10	1155598	1184689	iso_1120	1000	+	1155598	1184689	0,0,0	13	76,145,93,56,67,107,43,72,131,58,261,113,350	0,7100,10989,11478,15204,15843,16367,17670,23860,24087,25413,26485,28741
chr10	1186431	1219252	iso_1121	1000	+	1186431	1219252	0,0,0	16	50,52,80,64,112,73,54,128,55,69,153,172,70,142,211,589	0,261,14029,18993,19757,20490,22421,23673,25549,26336,27478,27744,28109,30604,31106,32232
chr10	1307932	1314654	iso_1122	1000	+	1307932	1314654	0,0,0	3	30,234,19	0,5540,6703
chr10	1485799	1513095	iso_1123	1000	+	1485799	1513095	0,0,0	12	103,139,108,195,69,148,239,93,159,255,137,793	0,3647,6266,9456,13636,14486,16291,17061,21746,23448,23886,26503
chr10	1687887	1734512	iso_1124	1000	-	1687887	1734512	0,0,0	8	1075,74,22,274,134,95,172,210	0,1494,2058,9935,11274,18493,22676,46415
chr10	1830786	1839079	iso_1125	1000	+	1830786	1839079	0,0,0	7	80,109,138,157,96,116,582	0,5743,6401,6868,7111,7307,7711
chr10	1844521	1848236	iso_1126	1000	-	1844521	1848236	0,0,0	3	574,28,1985	0,786,1730
chr10	1860018	1879134	iso_1127	1000	-	1860018	1879134	0,0,0	7	619,169,129,96,149,128,240	0,4980,7151,9515,15763,18437,18876
chr10	1891961	1896140	iso_9222	1000	+	1891961	1896140	0,0,0	5	74,117,122,123,158	0,1774,2673,3460,4021
chr10	1897099	1898922	iso_1128	1000	+	1897099	1898922	0,0,0	4	72,78,49,655	0,512,886,1168
chr10	1925980	1933533	iso_1129	1000	-	1925980	1933533	0,0,0	13	226,87,196,74,91,100,66,94,220,113,114,78,41	0,328,499,1111,1401,1624,1876,2016,2633,2940,3354,3589,7512
chr10	1947406	1970097	iso_1130	1000	+	1947406	1970097	0,0,0	7	49,204,314,336,154,218,1065	0,2343,3849,9629,18813,20395,21626
chr10	1986122	2011075	iso_1131	1000	-	1986122	2011075	0,0,0	8	56,108,258,260,184,73,72,407	0,919,3222,3654,4512,14526,15707,24546
chr10	2044018	2055539	iso_1132	1000	+	2044018	2055539	0,0,0	14	131,134,51,96,85,111,140,179,109,199,116,152,68,2146	0,836,1840,2084,2443,3054,4147,4623,5006,5811,6996,7686,8399,9375
chr10	2141565	2151303	iso_1133	1000	-	2141565	2151303	0,0,0	22	552,104,146,80,110,144,157,105,95,83,171,86,122,124,146,96,117,93,111,107,190,17	0,626,979,1255,1904,2102,2557,2930,3159,3409,3756,4419,4989,5613,6180,6604,7190,7647,7919,8493,9074,9721
chr10	2332836	2335298	iso_1134	1000	-	2332836	2335298	0,0,0	3	21,108,155	0,799,2307
chr10	2356579	2387989	iso_1135	1000	-	2356579	2387989	0,0,0	3	79,119,27	0,30474,31383
chr10	2458662	2495792	iso_1136	1000	-	2458662	2495792	0,0,0	11	2760,144,216,76,32,133,216,148,93,111,11	0,5704,6495,7575,10191,10558,13475,15025,17058,36390,37119
chr10	2695110	2705884	iso_8834	1000	-	2695110	2705884	0,0,0	6	817,143,97,114,197,110	0,3142,5141,6420,8719,10664
chr10	2708076	2848188	iso_1137	1000	+	2708076	2848188	0,0,0	31	76,118,71,198,101,117,158,266,225,171,76,118,112,141,156,143,82,153,108,137,66,127,116,124,230,156,238,150,192,52,315	0,3268,10032,12038,21279,21839,24400,30766,31266,32944,33595,34106,34561,35630,37260,37835,41407,42546,44283,59311,63186,71863,88144,96047,102630,108956,118281,121175,135447,138048,139797
chr10	2858613	2888741	iso_8637	1000	+	2858613	2888741	0,0,0	12	79,150,82,83,100,111,102,70,83,66,81,310	0,6417,8457,8633,10328,11484,13407,14220,15273,25289,28898,29818
chr10	2889654	2890339	iso_1138	1000	+	2889654	2890339	0,0,0	2	428,145	0,540
chr10	2967509	2989153	iso_1139	1000	+	2967509	2989153	0,0,0	7	210,63,94,150,80,87,1215	0,3215,6845,15607,19293,19455,20429
chr10	3146552	3151695	iso_1140	1000	-	3146552	3151695	0,0,0	9	404,124,131,89,78,163,43,29,132	0,927,1257,2165,2473,3656,4559,4770,5011
chr10	3157705	3182344	iso_1141	1000	-	3157705	3182344	0,0,0	22	3194,186,123,148,143,105,125,157,85,136,160,117,101,172,140,184,70,222,138,166,90,83	0,3728,4571,4780,5657,6042,6404,6778,7519,8320,9251,10606,11286,12142,13016,13619,14975,16146,18294,19563,22486,24556
chr10	3229515	3237982	iso_1142	1000	+	3229515	3237982	0,0,0	9	45,106,173,149,94,94,93,79,1288	0,1512,2486,3755,4091,4944,5735,6369,7179
chr10	3237333	3243207	iso_1143	1000	-	3237333	3243207	0,0,0	5	1088,784,228,105,258	0,1162,2030,3006,5616
chr10	3369855	3407488	iso_8348	1000	+	3369855	3407488	0,0,0	10	53,98,222,139,130,49,27,153,46,1988	0,5655,22679,28138,30728,31517,32229,33212,34718,35645
chr10	3398000	3407488	iso_1144	1000	+	3398000	3407488	0,0,0	6	132,130,49,1136,46,1988	0,2583,3372,4084,6573,7500
chr10	3409419	3412399	iso_1145	1000	+	3409419	3412399	0,0,0	3	1122,81,1128	0,1286,1852
chr10	3483532	3529004	iso_1146	1000	+	3483532	3529004	0,0,0	53	175,216,121,238,194,156,107,111,177,240,84,521,752,199,161,117,232,125,221,269,53,201,175,271,214,257,128,128,192,131,200,115,147,102,174,294,66,126,139,182,156,123,103,170,139,170,170,166,77,253,153,306,648	0,783,1087,2174,3372,4854,5333,5673,5864,6887,7334,7965,9383,11268,12397,14097,14426,15757,16133,17518,18238,19465,20256,21121,22063,23035,24157,25143,26510,27583,28591,29280,29928,30594,31823,32306,33418,33582,34264,34856,35842,36510,36953,37691,39179,39509,40041,40391,41524,42002,42478,43614,44824
chr10	3483532	3529004	iso_1147	1000	+	3483532	3529004	0,0,0	53	175,216,121,238,194,156,107,111,177,240,84,521,776,199,161,117,232,125,221,269,53,201,175,271,214,206,128,128,192,131,200,115,147,102,174,294,66,126,139,182,156,123,103,170,139,170,170,166,77,253,153,306,648	0,783,1087,2174,3372,4854,5333,5673,5864,6887,7334,7965,9359,11268,12397,14097,14426,15757,16133,17518,18238,19465,20256,21121,22063,23086,24157,25143,26510,27583,28591,29280,29928,30594,31823,32306,33418,33582,34264,34856,35842,36510,36953,37691,39179,39509,40041,40391,41524,42002,42478,43614,44824
chr10	3483532	3529004	iso_1148	1000	+	3483532	3529004	0,0,0	53	175,216,121,238,194,156,107,111,177,240,84,521,776,199,161,117,232,125,221,269,53,201,175,271,214,257,128,128,192,131,200,115,147,102,174,294,66,126,139,182,156,123,103,170,139,170,170,166,77,253,153,306,648	0,783,1087,2174,3372,4854,5333,5673,5864,6887,7334,7965,9359,11268,12397,14097,14426,15757,16133,17518,18238,19465,20256,21121,22063,23035,24157,25143,26510,27583,28591,29280,29928,30594,31823,32306,33418,33582,34264,34856,35842,36510,36953,37691,39179,39509,40041,40391,41524,42002,42478,43614,44824
chr10	3539778	3573875	iso_1149	1000	-	3539778	3573875	0,0,0	15	884,68,114,119,81,107,147,114,114,83,82,84,132,61,97	0,2318,2501,2768,3812,4064,5477,8343,9017,9583,10783,12387,17592,19452,34000
chr10	3612034	3615782	iso_1150	1000	-	3612034	3615782	0,0,0	2	190,21	0,3727
chr10	3612034	3639752	iso_1151	1000	-	3612034	3639752	0,0,0	8	190,51,66,90,78,61,61,179	0,7794,9713,10550,11690,12644,13341,27539
chr10	3614126	3624700	iso_1152	1000	-	3614126	3624700	0,0,0	7	1708,25,51,66,90,78,22	0,4159,5702,7621,8458,9598,10552
chr10	3643779	3647733	iso_8691	1000	+	3643779	3647733	0,0,0	4	92,109,111,299	0,168,2470,3655
chr10	3666413	3685654	iso_1153	1000	-	3666413	3685654	0,0,0	9	1271,70,63,76,71,118,134,126,450	0,8306,8650,9129,10012,10203,11608,17669,18791
chr10	3671773	3685654	iso_1155	1000	-	3671773	3685654	0,0,0	9	300,70,63,76,71,118,134,126,450	0,2946,3290,3769,4652,4843,6248,12309,13431
chr10	3671773	3685654	iso_1156	1000	-	3671773	3685654	0,0,0	8	300,70,63,954,118,134,126,450	0,2946,3290,3769,4843,6248,12309,13431
chr10	3671773	3685654	iso_1154	1000	-	3671773	3685654	0,0,0	9	300,70,63,76,71,118,134,126,450	0,2946,3290,3769,4652,4843,6248,12620,13431
chr10	3682452	3683514	iso_1157	1000	+	3682452	3683514	0,0,0	2	201,646	0,416
chr10	3762607	3900482	iso_1158	1000	-	3762607	3900482	0,0,0	56	148,63,126,125,106,108,186,117,126,184,167,147,120,102,147,171,102,133,182,141,162,144,123,90,94,140,198,120,209,103,129,135,114,114,129,167,295,168,99,209,109,114,181,77,102,156,105,64,128,143,153,130,98,171,84,103	0,263,1854,7361,11508,13321,16533,18599,19981,21467,23759,25176,27582,28872,29864,30496,32550,33614,34666,35995,37120,37442,38217,39493,41380,43486,45607,46569,47273,49201,49922,50630,52069,53189,54049,55296,57432,58895,60301,61135,61862,62617,63450,64957,67582,68522,70366,72448,77450,78835,79869,81376,81744,84393,96682,137772
chr10	4529538	4533828	iso_1159	1000	+	4529538	4533828	0,0,0	4	17,111,113,244	0,1482,2620,4046
chr10	4592247	4593957	iso_1160	1000	+	4592247	4593957	0,0,0	2	201,22	0,1688
chr10	4872886	4880179	iso_9294	1000	+	4872886	4880179	0,0,0	4	101,139,131,1990	0,3893,4505,5303
chr10	4872886	4888223	iso_9394	1000	+	4872886	4888223	0,0,0	11	101,139,131,68,165,177,103,132,87,99,823	0,3893,4505,5303,6279,8269,9232,9599,10226,10428,14514
chr10	4872886	4889517	iso_8228	1000	+	4872886	4889517	0,0,0	12	101,139,131,68,165,177,103,132,87,99,36,2114	0,3893,4505,5303,6279,8269,9232,9599,10226,10428,12050,14517
chr10	4879243	4888223	iso_1161	1000	+	4879243	4888223	0,0,0	8	87,177,103,132,87,99,36,823	0,1912,2875,3242,3869,4071,5693,8157
chr10	4892351	4897421	iso_1162	1000	+	4892351	4897421	0,0,0	5	70,164,105,127,324	0,428,1583,2956,4746
chr10	4892768	4897421	iso_1163	1000	+	4892768	4897421	0,0,0	4	175,133,107,324	0,1166,2559,4329
chr10	4985027	5044741	iso_1164	1000	+	4985027	5044741	0,0,0	14	83,100,137,155,177,219,102,128,113,128,150,115,85,1579	0,1682,12671,25991,36990,39433,43215,45227,45756,49004,50750,55879,56246,58135
chr10	5288407	5291139	iso_1165	1000	-	5288407	5291139	0,0,0	5	232,108,470,68,144	0,617,959,2081,2588
chr10	5294860	5303521	iso_1166	1000	+	5294860	5303521	0,0,0	3	61,338,1366	0,4672,7295
chr10	5306963	5395567	iso_1168	1000	+	5306963	5395567	0,0,0	13	196,1007,81,37,146,36,87,186,180,213,120,141,1121	0,49063,59050,60402,66037,67085,68699,73347,76784,78298,79319,85993,87483
chr10	5306963	5395567	iso_1167	1000	+	5306963	5395567	0,0,0	12	196,1007,81,37,146,87,186,180,213,120,141,1121	0,49063,59050,60402,66037,68699,73347,76784,78298,79319,85993,87483
chr10	5396633	5453198	iso_1169	1000	-	5396633	5453198	0,0,0	11	799,329,72,594,76,136,161,108,132,111,57	0,2801,4000,7169,8542,12774,13567,25134,36651,41699,56508
chr10	5399888	5410604	iso_1170	1000	-	5399888	5410604	0,0,0	5	817,594,76,139,404	0,3914,5287,9519,10312
chr10	5523482	5531218	iso_1172	1000	-	5523482	5531218	0,0,0	4	1562,84,218,243	0,4886,5924,7493
chr10	5523482	5539320	iso_1171	1000	-	5523482	5539320	0,0,0	9	700,308,144,218,442,176,225,95,1181	0,1254,4826,5924,7493,8634,13505,14231,14657
chr10	5523482	5593739	iso_1173	1000	-	5523482	5593739	0,0,0	28	1562,144,218,442,176,225,95,906,252,354,101,211,83,96,185,220,109,151,106,137,145,169,104,280,103,125,57,159	0,4826,5924,7493,8634,13505,14231,14657,16356,17008,18531,19623,20184,20706,20936,21524,22415,23013,23862,26467,31963,32453,33374,34055,37482,37795,42130,70098
chr10	5730121	5734907	iso_1174	1000	+	5730121	5734907	0,0,0	6	129,96,158,175,76,844	0,684,1457,2149,2900,3942
chr10	5735034	5745188	iso_1175	1000	+	5735034	5745188	0,0,0	10	82,131,61,88,82,127,81,139,101,1310	0,2553,3085,3928,4548,5483,6307,7331,7893,8844
chr10	5755959	5795670	iso_1176	1000	+	5755959	5795670	0,0,0	15	69,88,192,100,204,67,144,62,84,152,238,186,110,154,1056	0,893,1716,3337,4453,6029,12811,14388,27258,30121,32023,33365,35893,36963,38655
chr10	6278610	6312988	iso_1177	1000	+	6278610	6312988	0,0,0	21	66,133,197,81,87,87,168,86,82,107,99,145,115,170,146,147,158,93,205,170,1195	0,1213,4278,5485,5917,7182,8377,9261,9935,11153,14966,18736,21918,22603,23257,25224,26701,27946,30899,32518,33183
chr10	6322563	6357025	iso_8814	1000	-	6322563	6357025	0,0,0	13	2877,104,96,93,127,126,352,256,320,198,164,127,652	0,3533,6386,7444,13462,14300,15768,16757,17843,19164,21076,24464,33810
chr10	6373356	6396002	iso_1178	1000	+	6373356	6396002	0,0,0	20	97,65,186,48,28,469,50,119,150,110,161,92,164,169,125,168,315,142,158,648	0,6205,6481,7093,8088,9492,10518,12542,14554,14792,14988,15473,15795,16967,17728,18895,19851,20623,21499,21998
chr10	6388030	6390446	iso_1179	1000	+	6388030	6390446	0,0,0	5	30,110,577,164,123	0,118,314,1121,2293
chr10	6569825	6596946	iso_1180	1000	-	6569825	6596946	0,0,0	5	3609,218,138,127,346	0,7022,10536,14151,26775
chr10	6569825	6596946	iso_1181	1000	-	6569825	6596946	0,0,0	7	3609,218,119,138,127,59,346	0,7022,8794,10536,14151,26623,26775
chr10	6599173	6631191	iso_1182	1000	+	6599173	6631191	0,0,0	3	90,98,23	0,5644,31995
chr10	6744861	6749200	iso_1183	1000	-	6744861	6749200	0,0,0	4	1053,223,684,65	0,2068,3075,4274
chr10	6752765	6797122	iso_1184	1000	-	6752765	6797122	0,0,0	13	3602,101,84,106,86,129,126,153,114,93,159,90,63	0,5093,5822,15410,18221,20465,21431,23486,24496,26901,29536,37081,44294
chr10	6815708	6870501	iso_1185	1000	-	6815708	6870501	0,0,0	19	2144,164,109,125,84,90,162,171,153,105,207,213,136,149,102,94,95,1599,67	0,2719,3721,4309,5295,11115,11487,13041,13753,18637,19032,34966,36028,36690,37763,38835,39906,40599,54726
chr10	6870640	6877632	iso_1186	1000	+	6870640	6877632	0,0,0	2	153,2937	0,4055
chr10	6903269	6942058	iso_1187	1000	-	6903269	6942058	0,0,0	13	2289,154,233,172,115,207,74,79,65,145,140,106,99	0,3689,6845,7671,8783,15740,17657,22199,26106,27779,28253,29545,38690
chr10	6903269	6942058	iso_1188	1000	-	6903269	6942058	0,0,0	14	2289,154,233,172,115,207,72,74,79,65,145,140,106,99	0,3689,6845,7671,8783,15740,16676,17657,22199,26106,27779,28253,29545,38690
chr10	7090140	7136433	iso_1189	1000	+	7090140	7136433	0,0,0	16	51,146,371,118,110,230,158,101,147,135,239,141,63,119,37,2722	0,4786,8863,15075,19311,21086,22823,23401,23599,24317,25243,26617,28474,29028,29337,43571
chr10	7177107	7183587	iso_1190	1000	-	7177107	7183587	0,0,0	4	267,71,64,51	0,3636,5162,6429
chr10	7232700	7257672	iso_1191	1000	+	7232700	7257672	0,0,0	8	35,83,123,117,85,208,296,4188	0,7556,8420,14584,16558,17228,19571,20784
chr10	7445221	7449824	iso_1192	1000	+	7445221	7449824	0,0,0	3	141,150,2729	0,828,1874
chr10	7482213	7514642	iso_1193	1000	+	7482213	7514642	0,0,0	7	166,118,173,86,104,124,2510	0,10502,22657,24638,25486,26323,29919
chr10	7515817	7521235	iso_9456	1000	+	7515817	7521235	0,0,0	4	151,114,73,64	0,3405,4647,5354
chr10	7515817	7521805	iso_9448	1000	+	7515817	7521805	0,0,0	5	151,114,73,64,90	0,3405,4647,5354,5898
chr10	7515817	7525152	iso_8596	1000	+	7515817	7525152	0,0,0	6	151,114,73,64,86,2100	0,3405,4647,5354,5898,7235
chr10	7525350	7600303	iso_1194	1000	+	7525350	7600303	0,0,0	3	99,53,66	0,53794,74887
chr10	8181217	8209823	iso_1195	1000	+	8181217	8209823	0,0,0	5	91,185,203,126,1036	0,25507,26499,27163,27570
chr10	8240624	8266127	iso_1196	1000	+	8240624	8266127	0,0,0	4	53,111,172,2368	0,15117,16694,23135
chr10	8288591	8301507	iso_1197	1000	+	8288591	8301507	0,0,0	9	34,141,126,84,162,98,87,109,18	0,2843,3550,6186,9450,10737,11480,11666,12898
chr10	8354364	8356763	iso_1198	1000	+	8354364	8356763	0,0,0	4	61,94,52,107	0,1319,2037,2292
chr10	8361786	8365610	iso_1199	1000	+	8361786	8365610	0,0,0	4	89,175,84,1737	0,1098,1755,2087
chr10	8372285	8393384	iso_1200	1000	+	8372285	8393384	0,0,0	10	187,137,42,77,144,92,49,97,167,2004	0,3453,5253,5938,11281,14530,14745,17261,18275,19095
chr10	8372285	8393384	iso_1201	1000	+	8372285	8393384	0,0,0	11	187,137,42,77,133,144,92,49,97,167,2004	0,3453,5253,5938,7479,11281,14530,14745,17261,18275,19095
chr10	8418107	8431357	iso_1202	1000	-	8418107	8431357	0,0,0	6	2395,202,165,145,1212,54	0,3003,3940,6121,7051,13196
chr10	8495413	8507016	iso_8398	1000	-	8495413	8507016	0,0,0	12	2278,98,187,136,135,95,85,146,95,108,726,84	0,5353,5722,6250,6928,7332,7769,8376,9168,9985,10349,11519
chr10	8512030	8513947	iso_1203	1000	-	8512030	8513947	0,0,0	3	128,145,139	0,1288,1778
chr10	8537397	8557915	iso_1204	1000	+	8537397	8557915	0,0,0	4	14,205,157,9	0,8488,10442,20509
chr10	8594077	8621156	iso_1205	1000	-	8594077	8621156	0,0,0	12	2574,69,129,84,117,178,162,143,216,46,53,57	0,6695,8612,9354,20485,22473,22966,24246,25398,25696,26330,27022
chr10	8625298	8642079	iso_1206	1000	+	8625298	8642079	0,0,0	21	50,72,124,74,122,160,167,74,123,110,140,113,119,303,114,136,256,561,185,158,226	0,519,1122,3404,4838,5814,6441,7147,8365,8574,8966,9709,9945,10534,11602,12717,13858,14518,15457,16047,16555
chr10	8763466	8782175	iso_1207	1000	-	8763466	8782175	0,0,0	21	1458,218,53,92,78,128,61,139,122,87,63,118,202,86,131,182,249,131,77,192,601	0,2284,3645,4264,4948,6069,6282,6896,7775,7978,8459,9349,10248,10698,11064,11563,14099,15019,15688,17236,18108
chr10	8791200	8795976	iso_1208	1000	-	8791200	8795976	0,0,0	4	11,90,122,370	0,1927,3081,4406
chr10	9404649	9415776	iso_1209	1000	+	9404649	9415776	0,0,0	18	132,112,61,63,102,91,120,89,218,132,156,174,141,78,62,57,168,23	0,513,1210,1453,1598,1920,2293,2868,3702,4028,4371,4615,5359,5607,6553,6963,8843,11104
chr10	9459529	9540985	iso_1210	1000	-	9459529	9540985	0,0,0	3	39,118,74	0,1267,81382
chr10	9547175	9552231	iso_1211	1000	+	9547175	9552231	0,0,0	3	21,1206,271	0,728,4785
chr10	9552248	9559861	iso_1212	1000	-	9552248	9559861	0,0,0	5	1580,52,203,72,106	0,3833,3991,5076,7507
chr10	9552248	9560299	iso_1213	1000	-	9552248	9560299	0,0,0	7	1580,52,203,72,99,42,39	0,3833,3991,5076,7512,7868,8012
chr10	9667924	9670125	iso_1214	1000	-	9667924	9670125	0,0,0	2	77,141	0,2060
chr10	9838029	9857417	iso_1215	1000	-	9838029	9857417	0,0,0	13	24,107,82,180,166,651,69,273,136,129,131,114,183	0,10797,10986,11484,12845,14002,15013,15530,16856,17134,17428,17675,19205
chr10	9865633	9868112	iso_1216	1000	-	9865633	9868112	0,0,0	5	113,67,101,123,165	0,317,923,1640,2314
chr10	9903057	9925167	iso_1217	1000	-	9903057	9925167	0,0,0	18	1143,220,155,221,163,133,170,142,168,84,132,116,25,230,136,325,179,98	0,1599,2293,3127,4062,4948,6318,7245,7532,8661,9117,9499,10365,10485,11145,11799,13454,22012
chr10	9931127	9953895	iso_1218	1000	-	9931127	9953895	0,0,0	13	2245,59,83,98,53,179,175,78,111,126,78,114,129	0,2959,3790,5288,7676,7895,9072,10134,10320,11617,12321,13424,22639
chr10	9940744	9944666	iso_1219	1000	-	9940744	9944666	0,0,0	4	595,1423,78,115	0,703,2704,3807
chr10	9995020	10004815	iso_1220	1000	+	9995020	10004815	0,0,0	3	24,173,2461	0,7065,7334
chr10	10084661	10090268	iso_8947	1000	+	10084661	10090268	0,0,0	5	84,282,144,274,1751	0,1526,2586,3314,3856
chr10	10205798	10217829	iso_1221	1000	+	10205798	10217829	0,0,0	10	62,252,171,54,195,210,184,68,179,519	0,4073,4647,5313,7041,8149,8860,9989,10983,11512
chr10	10218101	10219975	iso_1222	1000	-	10218101	10219975	0,0,0	6	297,92,107,72,196,48	0,403,699,1273,1523,1826
chr10	10218101	10220275	iso_8933	1000	-	10218101	10220275	0,0,0	7	297,92,103,72,187,46,100	0,403,703,1273,1532,1826,2074
chr10	10218225	10218909	iso_1223	1000	-	10218225	10218909	0,0,0	3	194,92,109	0,279,575
chr10	10221785	10228083	iso_8543	1000	+	10221785	10228083	0,0,0	4	772,175,102,2733	0,2218,2840,3565
chr10	10235330	10263079	iso_1224	1000	+	10235330	10263079	0,0,0	15	118,120,183,90,134,152,97,102,82,75,57,100,78,161,2883	0,2768,4055,4915,8022,10374,13724,14073,14832,15221,16000,16693,17684,18083,24866
chr10	10235330	10263079	iso_1225	1000	+	10235330	10263079	0,0,0	16	118,120,183,90,134,152,97,102,82,75,57,54,100,78,161,2883	0,2768,4055,4915,8022,10374,13724,14073,14832,15221,16000,16214,16693,17684,18083,24866
chr10	10306288	10312276	iso_1226	1000	+	10306288	10312276	0,0,0	5	1098,144,129,2116,185	0,1227,1969,2890,5803
chr10	10338270	10350303	iso_1227	1000	-	10338270	10350303	0,0,0	11	504,221,145,163,145,58,145,86,145,174,111	0,1601,1991,2887,3361,4243,4666,7339,8031,8562,11922
chr10	10360981	10375435	iso_1228	1000	+	10360981	10375435	0,0,0	9	521,108,168,195,112,114,186,116,1795	0,841,1864,2487,3755,4240,6781,7745,12659
chr10	10449121	10556505	iso_1229	1000	+	10449121	10556505	0,0,0	22	418,57,191,57,58,89,79,138,89,52,43,78,71,165,49,136,199,218,133,165,130,762	0,73819,75824,76716,78946,80140,80457,81654,86906,87904,88056,88648,89965,90649,93256,93431,95162,98075,99140,104471,105750,106622
chr10	10562746	10565419	iso_1230	1000	+	10562746	10565419	0,0,0	3	49,282,739	0,1449,1934
chr10	10565727	10584884	iso_1231	1000	-	10565727	10584884	0,0,0	13	1041,177,133,134,154,135,156,122,23,234,96,779,115	0,3289,5751,8064,9426,10359,11414,12628,13766,15192,16412,16588,19042
chr10	10588127	10600390	iso_1232	1000	+	10588127	10600390	0,0,0	10	89,174,151,170,166,188,87,96,463,1298	0,2082,3593,4256,4919,5989,7631,7802,8262,10965
chr10	10610248	10625449	iso_1233	1000	-	10610248	10625449	0,0,0	6	1287,81,111,157,1586,133	0,2544,5016,6414,7731,15068
chr10	10672686	10675906	iso_1238	1000	+	10672686	10675906	0,0,0	4	62,77,174,1184	0,872,1160,2036
chr10	10672686	10675906	iso_1235	1000	+	10672686	10675906	0,0,0	3	55,168,1184	0,1160,2036
chr10	10672686	10675906	iso_1237	1000	+	10672686	10675906	0,0,0	3	62,174,1184	0,1160,2036
chr10	10672686	10675906	iso_1239	1000	+	10672686	10675906	0,0,0	3	62,168,1184	0,1160,2036
chr10	10672686	10675906	iso_1234	1000	+	10672686	10675906	0,0,0	3	55,174,1184	0,1160,2036
chr10	10672686	10675906	iso_1236	1000	+	10672686	10675906	0,0,0	4	55,77,168,1184	0,872,1160,2036
chr10	10672802	10673868	iso_1241	1000	+	10672802	10673868	0,0,0	2	362,22	0,1044
chr10	10672944	10675906	iso_1240	1000	+	10672944	10675906	0,0,0	3	190,168,1184	0,902,1778
chr10	10716645	10737138	iso_1242	1000	+	10716645	10737138	0,0,0	9	105,104,98,104,83,122,105,120,1857	0,1760,2848,3913,4874,5959,10009,13228,18636
chr10	11719668	11727248	iso_1243	1000	+	11719668	11727248	0,0,0	4	50,181,118,400	0,1650,4452,7180
chr10	11905666	11994151	iso_1244	1000	-	11905666	11994151	0,0,0	19	323,137,166,139,100,124,73,152,75,135,77,86,66,103,214,214,48,112,117	0,2618,5088,7302,8058,11411,11694,18735,24032,24942,27033,35182,35701,37995,55855,57687,63454,69076,88368
chr10	12073373	12101281	iso_1245	1000	-	12073373	12101281	0,0,0	6	959,114,101,112,170,105	0,1562,7736,10000,11323,27803
chr10	12073373	12105094	iso_1246	1000	-	12073373	12105094	0,0,0	6	959,114,101,112,170,109	0,1562,7736,10000,11323,31612
chr10	12320899	12329773	iso_1247	1000	+	12320899	12329773	0,0,0	18	100,201,418,532,144,213,185,107,135,203,198,126,177,216,207,199,150,749	0,829,1129,2724,3340,3612,3947,4248,4477,4833,5127,5521,5968,6603,6981,7501,7782,8125
chr10	12444266	12452058	iso_1248	1000	-	12444266	12452058	0,0,0	13	938,126,96,87,60,57,182,88,69,128,52,117,73	0,1637,2679,3474,3911,4051,4690,5176,5378,5582,6272,7134,7719
chr10	12484209	12514169	iso_1249	1000	-	12484209	12514169	0,0,0	8	50,93,184,168,176,201,82,39	0,1756,5054,8115,9804,19318,20317,29921
chr10	12642124	12653127	iso_1250	1000	+	12642124	12653127	0,0,0	5	28,1112,191,192,514	0,625,4661,6513,10489
chr10	12648811	12663369	iso_1251	1000	+	12648811	12663369	0,0,0	2	18,236	0,14322
chr10	12663604	12666987	iso_1252	1000	-	12663604	12666987	0,0,0	4	405,66,770,109	0,873,2373,3274
chr10	12780719	12838611	iso_1253	1000	+	12780719	12838611	0,0,0	3	81,189,102	0,35534,57790
chr10	12885386	12913961	iso_1254	1000	-	12885386	12913961	0,0,0	4	38,132,73,19	0,17019,27791,28556
chr10	13108230	13308352	iso_1255	1000	-	13108230	13308352	0,0,0	7	51,167,177,132,130,181,60	0,96588,129886,133258,138202,176087,200062
chr10	13447595	13462221	iso_1256	1000	+	13447595	13462221	0,0,0	3	46,1827,1213	0,7104,13413
chr10	13470437	13560216	iso_1257	1000	-	13470437	13560216	0,0,0	32	1977,313,450,51,45,71,165,180,83,182,77,249,118,126,251,147,113,136,67,68,172,106,43,109,184,63,54,371,137,82,77,1002	0,2775,4546,5501,6454,6933,8789,9583,10114,10281,11829,13266,14034,14260,14860,15719,16313,17233,18691,19499,21866,27089,28208,36590,37696,40175,43546,46292,52610,56516,84585,88777
chr10	13497533	13517011	iso_1258	1000	-	13497533	13517011	0,0,0	5	99,43,109,184,282	0,1112,9494,10600,19196
chr10	13560169	13661649	iso_1259	1000	-	13560169	13661649	0,0,0	8	1872,190,184,297,148,45,88,31	0,4724,14571,24861,36375,52212,65176,101449
chr10	14100271	14111776	iso_1260	1000	+	14100271	14111776	0,0,0	4	72,80,57,1208	0,773,4753,10297
chr10	14100271	14135185	iso_1261	1000	+	14100271	14135185	0,0,0	6	72,80,57,220,87,54	0,773,4753,26459,29368,34860
chr10	14113196	14125889	iso_1262	1000	+	14113196	14125889	0,0,0	3	556,134,464	0,892,12229
chr10	14113196	14135185	iso_8583	1000	+	14113196	14135185	0,0,0	6	556,134,220,87,125,54	0,892,13534,16443,17461,21935
chr10	14113207	14126950	iso_9438	1000	+	14113207	14126950	0,0,0	3	549,134,220	0,881,13523
chr10	14113207	14129732	iso_9396	1000	+	14113207	14129732	0,0,0	4	549,134,220,93	0,881,13523,16432
chr10	14113207	14135185	iso_8758	1000	+	14113207	14135185	0,0,0	5	549,134,220,87,54	0,881,13523,16432,21924
chr10	14143938	14165710	iso_1263	1000	+	14143938	14165710	0,0,0	21	153,72,150,149,97,93,174,176,42,140,142,151,123,129,141,134,179,100,226,250,3073	0,1286,2373,3101,3741,4562,5120,6200,7831,9861,10437,10713,12165,13110,13986,15302,16754,17339,17645,18235,18699
chr10	14642188	14646267	iso_1264	1000	+	14642188	14646267	0,0,0	3	52,123,72	0,328,4007
chr10	14653162	14657750	iso_1265	1000	+	14653162	14657750	0,0,0	3	81,64,89	0,4131,4499
chr10	15300456	15323682	iso_1266	1000	-	15300456	15323682	0,0,0	6	31,58,125,88,289,176	0,638,1823,2055,4054,23050
chr10	15322737	15334176	iso_1267	1000	+	15322737	15334176	0,0,0	3	182,528,590	0,7341,10849
chr10	16128439	16159563	iso_1268	1000	-	16128439	16159563	0,0,0	5	130,175,86,134,79	0,8723,10437,18814,31045
chr10	16403198	16449713	iso_1269	1000	+	16403198	16449713	0,0,0	8	230,41,138,207,103,176,160,895	0,4136,7458,30149,37401,40656,42315,45620
chr10	16497086	16571341	iso_9034	1000	+	16497086	16571341	0,0,0	11	37,200,204,138,220,60,191,24,127,127,159	0,28207,34094,50173,53396,53730,64352,66113,69339,73483,74096
chr10	16575693	16582814	iso_1270	1000	-	16575693	16582814	0,0,0	3	2719,288,41	0,6420,7080
chr10	16621735	16641417	iso_1271	1000	-	16621735	16641417	0,0,0	4	2164,136,159,32	0,13666,15777,19650
chr10	17158976	17181962	iso_1272	1000	+	17158976	17181962	0,0,0	6	60,153,117,105,99,641	0,3446,10207,17357,19781,22345
chr10	17529948	17541004	iso_1273	1000	-	17529948	17541004	0,0,0	10	162,101,62,129,111,169,174,113,270,36	0,1227,2353,4155,4651,6000,7078,8185,8838,11020
chr10	17551413	17561303	iso_1274	1000	-	17551413	17561303	0,0,0	11	826,66,119,134,145,93,143,119,108,267,58	0,1850,2268,2494,2854,4241,4717,4963,8210,9110,9832
chr10	17584162	17588181	iso_1275	1000	-	17584162	17588181	0,0,0	5	550,65,163,118,46	0,767,2450,3326,3973
chr10	17938707	17954118	iso_1276	1000	+	17938707	17954118	0,0,0	17	182,154,129,136,177,79,180,170,162,248,93,534,155,176,146,175,483	0,2356,3207,4293,5379,6428,7445,8412,9376,10200,10987,11954,13138,13399,13806,14678,14928
chr10	18000212	18005596	iso_1277	1000	-	18000212	18005596	0,0,0	9	304,438,157,130,125,139,107,172,122	0,392,1012,1570,2079,2718,3258,4069,5262
chr10	18002275	18005596	iso_1278	1000	-	18002275	18005596	0,0,0	4	141,139,983,122	0,655,1195,3199
chr10	18005851	18015871	iso_1279	1000	+	18005851	18015871	0,0,0	18	184,52,96,119,197,80,156,72,94,56,103,80,157,29,137,96,119,996	0,363,772,961,1781,2356,2703,3092,3518,4497,4979,5890,6180,7336,7705,8023,8216,9024
chr10	18171435	18198312	iso_1280	1000	+	18171435	18198312	0,0,0	3	188,57,901	0,1900,25976
chr10	18172566	18198312	iso_1282	1000	+	18172566	18198312	0,0,0	4	409,57,78,901	0,769,1958,24845
chr10	18172567	18198312	iso_1281	1000	+	18172567	18198312	0,0,0	4	404,57,78,901	0,768,1957,24844
chr10	18368286	18368957	iso_1283	1000	+	18368286	18368957	0,0,0	3	21,123,59	0,177,612
chr10	18368935	18380780	iso_1284	1000	+	18368935	18380780	0,0,0	4	61,115,123,24	0,406,4990,11821
chr10	18576392	18624852	iso_9220	1000	+	18576392	18624852	0,0,0	14	58,445,85,48,91,135,106,74,161,131,178,143,38,276	0,19591,31466,32131,32773,33371,35571,37141,42372,44125,44547,45959,46443,48184
chr10	18576392	18625847	iso_9251	1000	+	18576392	18625847	0,0,0	14	58,445,85,48,91,135,106,74,161,131,178,143,38,1471	0,19591,31466,32131,32773,33371,35571,37141,42372,44125,44547,45959,46443,47984
chr10	18595977	18625847	iso_1285	1000	+	18595977	18625847	0,0,0	12	451,85,48,91,135,106,74,161,131,178,522,1471	0,11881,12546,13188,13786,15986,17556,22787,24540,24962,26374,28399
chr10	18628012	18632028	iso_1286	1000	-	18628012	18632028	0,0,0	5	1635,189,139,31,62	0,2177,2770,3829,3954
chr10	18662483	18676645	iso_1287	1000	-	18662483	18676645	0,0,0	8	157,145,149,128,115,92,110,75	0,236,583,1657,2767,3177,4837,14087
chr10	18730495	18748537	iso_1288	1000	-	18730495	18748537	0,0,0	8	1400,61,98,99,199,123,150,74	0,1631,2603,4263,4568,6152,6416,17968
chr10	18730495	18750099	iso_1289	1000	-	18730495	18750099	0,0,0	8	1400,61,98,87,199,123,150,266	0,1631,2603,4263,4568,6152,6416,19338
chr10	18750330	18753536	iso_1290	1000	+	18750330	18753536	0,0,0	3	73,75,516	0,1665,2690
chr10	18750753	18753536	iso_1291	1000	+	18750753	18753536	0,0,0	3	153,75,516	0,1242,2267
chr10	18828816	18846415	iso_1293	1000	+	18828816	18846415	0,0,0	23	24,129,106,137,110,171,42,113,122,103,80,120,160,168,158,174,180,282,231,83,82,71,838	0,105,2129,2876,3631,4603,5658,6117,6377,7054,7472,7637,8279,8994,9425,10071,10914,11475,13658,14504,14871,15068,16761
chr10	18828816	18846415	iso_1292	1000	+	18828816	18846415	0,0,0	22	24,129,106,137,110,171,42,113,122,103,80,120,160,168,158,174,180,231,83,82,71,838	0,105,2129,2876,3631,4603,5658,6117,6377,7054,7472,7637,8279,8994,9425,10071,10914,13658,14504,14871,15068,16761
chr10	19110080	19117370	iso_1294	1000	-	19110080	19117370	0,0,0	11	18,33,108,87,38,182,107,71,58,65,39	0,510,1362,2563,3174,3674,4858,5062,5457,6398,7251
chr10	19145458	19164874	iso_1295	1000	-	19145458	19164874	0,0,0	9	88,102,89,26,79,87,68,47,137	0,1150,1548,2252,10021,10825,13110,15276,19279
chr10	19154936	19160782	iso_1296	1000	-	19154936	19160782	0,0,0	4	622,87,1853,48	0,1347,1847,5798
chr10	19220017	19224747	iso_1299	1000	-	19220017	19224747	0,0,0	5	464,46,50,165,186	0,1215,2324,3780,4544
chr10	19220017	19224753	iso_1298	1000	-	19220017	19224753	0,0,0	3	464,2730,199	0,1215,4537
chr10	19220017	19224753	iso_1297	1000	-	19220017	19224753	0,0,0	5	464,46,50,165,199	0,1215,2324,3780,4537
chr10	19231973	19251677	iso_1300	1000	+	19231973	19251677	0,0,0	28	115,179,208,204,107,146,162,67,166,206,109,160,246,201,108,163,215,742,143,199,138,134,108,169,89,156,152,432	0,806,1421,2153,3242,4080,4753,5651,6219,7419,8195,8836,9637,10072,10593,11773,12327,12661,14125,14883,15779,16178,16744,17129,17824,18372,18754,19272
chr10	19265392	19297760	iso_1301	1000	-	19265392	19297760	0,0,0	13	2095,96,127,80,63,87,112,79,216,150,139,209,58	0,2592,3518,5276,5452,11565,12235,12618,13812,14495,16535,20083,32310
chr10	19310282	19330745	iso_8992	1000	-	19310282	19330745	0,0,0	9	1741,174,102,81,145,91,103,55,208	0,10935,11605,12057,12954,13924,15021,15472,20255
chr10	19310282	19330745	iso_8653	1000	-	19310282	19330745	0,0,0	10	1741,168,174,102,81,145,91,103,55,208	0,5862,10935,11605,12057,12954,13924,15021,15472,20255
chr10	19393160	19399085	iso_1302	1000	-	19393160	19399085	0,0,0	12	379,54,153,215,153,154,44,96,115,56,93,59	0,838,1554,1934,3070,3579,3806,3942,4409,5209,5679,5866
chr10	19416855	19422357	iso_8655	1000	-	19416855	19422357	0,0,0	10	568,126,107,69,82,56,87,105,71,110	0,1132,2642,3188,3342,4219,4835,4998,5213,5392
chr10	19497718	19501411	iso_1304	1000	-	19497718	19501411	0,0,0	4	424,108,72,143	0,786,2648,3550
chr10	19497718	19501411	iso_8943	1000	-	19497718	19501411	0,0,0	6	424,108,72,112,92,143	0,786,2648,3200,3379,3550
chr10	19497718	19501411	iso_1303	1000	-	19497718	19501411	0,0,0	6	424,108,72,112,88,143	0,786,2648,3200,3383,3550
chr10	19537082	19538952	iso_1306	1000	-	19537082	19538952	0,0,0	5	669,89,119,164,103	0,908,1074,1399,1767
chr10	19537082	19539278	iso_1307	1000	-	19537082	19539278	0,0,0	5	669,285,154,103,34	0,908,1409,1767,2162
chr10	19537082	19539591	iso_1308	1000	-	19537082	19539591	0,0,0	6	669,89,119,103,35,98	0,908,1074,1767,2162,2411
chr10	19537082	19539591	iso_1309	1000	-	19537082	19539591	0,0,0	6	669,89,119,154,35,98	0,908,1074,1409,2162,2411
chr10	19537082	19539591	iso_1310	1000	-	19537082	19539591	0,0,0	5	669,89,119,35,98	0,908,1074,2162,2411
chr10	19537087	19539591	iso_1305	1000	-	19537087	19539591	0,0,0	7	307,89,119,154,103,35,98	0,903,1069,1404,1762,2157,2406
chr10	19547851	19551765	iso_1311	1000	+	19547851	19551765	0,0,0	5	11,189,184,198,160	0,968,1594,2095,3754
chr10	19554486	19560918	iso_1312	1000	+	19554486	19560918	0,0,0	22	136,81,62,50,68,46,95,105,97,78,74,87,91,75,65,55,47,133,74,102,76,16	0,254,408,557,948,1129,1416,1872,2199,2385,3637,4055,4224,4531,4918,5054,5185,5411,5750,6053,6268,6416
chr10	19561556	19568341	iso_1313	1000	+	19561556	19568341	0,0,0	14	67,130,123,234,171,150,148,137,96,147,111,111,186,1141	0,270,467,836,1158,1571,1982,2256,2587,2845,3313,3758,4225,5644
chr10	19561556	19568341	iso_1314	1000	+	19561556	19568341	0,0,0	14	67,130,123,234,171,150,148,137,96,147,111,111,109,1141	0,270,467,836,1158,1571,1982,2256,2587,2845,3313,3758,4225,5644
chr10	19626873	19631300	iso_1315	1000	-	19626873	19631300	0,0,0	5	61,80,129,109,117	0,535,1332,2314,4310
chr10	19657127	19658670	iso_1316	1000	+	19657127	19658670	0,0,0	3	40,126,123	0,455,1420
chr10	19659482	19685357	iso_1317	1000	+	19659482	19685357	0,0,0	13	119,142,224,128,115,108,117,165,85,123,138,114,64	0,1062,1826,3046,3639,4738,6055,6529,7322,11997,23904,24489,25811
chr10	19689044	19698673	iso_1318	1000	-	19689044	19698673	0,0,0	3	3477,233,3215	0,4411,6414
chr10	19698658	19719858	iso_1320	1000	-	19698658	19719858	0,0,0	4	5632,141,83,81	0,6292,7138,21119
chr10	19698658	19719858	iso_1319	1000	-	19698658	19719858	0,0,0	4	5632,152,83,81	0,6281,7138,21119
chr10	19754139	19756775	iso_1321	1000	+	19754139	19756775	0,0,0	3	28,227,47	0,1361,2589
chr10	19795551	19826533	iso_1322	1000	+	19795551	19826533	0,0,0	24	79,100,157,78,77,68,114,179,91,164,85,164,161,125,164,91,168,143,171,84,72,70,209,117	0,2053,4324,5282,6152,8087,9118,9549,10364,10940,14244,15545,15959,16640,21359,24557,25833,26403,26881,28202,28383,28550,29653,30865
chr10	19830007	19839957	iso_1323	1000	+	19830007	19839957	0,0,0	8	344,43,1155,103,136,88,213,765	0,1089,2555,4041,5481,7373,7872,9185
chr11	267994	272928	iso_1324	1000	-	267994	272928	0,0,0	3	217,1314,2257	0,811,2677
chr11	291202	319745	iso_1326	1000	-	291202	319745	0,0,0	11	1654,184,150,97,104,124,145,126,573,54,115	0,2705,3637,4874,5991,15412,17367,19156,22910,27684,28428
chr11	291202	319745	iso_1325	1000	-	291202	319745	0,0,0	10	1654,184,150,97,104,124,145,126,573,115	0,2705,3637,4874,5991,15412,17367,19156,22910,28428
chr11	319940	331688	iso_1327	1000	+	319940	331688	0,0,0	3	158,114,101	0,720,11647
chr11	348456	364175	iso_1328	1000	-	348456	364175	0,0,0	16	2192,52,36,48,52,57,104,57,87,61,63,121,106,45,92,74	0,3177,3389,3645,3857,3990,4275,4643,4832,5202,5436,5683,6190,12358,12509,15645
chr11	450580	453049	iso_1329	1000	+	450580	453049	0,0,0	3	70,111,546	0,1355,1923
chr11	482304	485243	iso_1330	1000	+	482304	485243	0,0,0	11	42,240,174,148,130,112,182,105,131,124,120	0,108,494,762,999,1204,1390,1658,1959,2506,2819
chr11	485381	486008	iso_1331	1000	+	485381	486008	0,0,0	3	171,135,24	0,382,603
chr11	488114	496324	iso_1332	1000	-	488114	496324	0,0,0	13	940,117,75,77,120,77,51,131,188,151,72,116,59	0,1534,2390,2866,3982,4717,4966,5816,6076,6694,7073,7630,8151
chr11	534464	538597	iso_1333	1000	-	534464	538597	0,0,0	3	408,88,56	0,680,4077
chr11	558433	566310	iso_1335	1000	-	558433	566310	0,0,0	8	994,75,169,185,53,69,50,133	0,1704,4843,6506,6813,6982,7485,7744
chr11	558433	566310	iso_1334	1000	-	558433	566310	0,0,0	8	994,75,169,52,129,53,69,133	0,1704,4843,5482,6562,6813,6982,7744
chr11	566401	572344	iso_1336	1000	-	566401	572344	0,0,0	8	128,54,156,105,85,143,172,75	0,673,1024,2895,4176,4485,5611,5868
chr11	572631	578658	iso_1339	1000	+	572631	578658	0,0,0	8	70,163,153,77,432,117,70,1198	0,447,1404,2329,2804,3550,4190,4829
chr11	572631	578658	iso_1337	1000	+	572631	578658	0,0,0	9	70,163,153,77,169,74,117,70,1198	0,447,1404,2329,2804,3162,3550,4190,4829
chr11	572631	578658	iso_1338	1000	+	572631	578658	0,0,0	9	70,182,153,77,169,74,117,70,1198	0,428,1404,2329,2804,3162,3550,4190,4829
chr11	572931	578658	iso_1340	1000	+	572931	578658	0,0,0	8	310,153,77,169,90,117,70,1198	0,1104,2029,2504,2862,3250,3890,4529
chr11	572931	578658	iso_1341	1000	+	572931	578658	0,0,0	6	310,153,77,169,1098,1198	0,1104,2029,2504,2862,4529
chr11	573875	578658	iso_1342	1000	+	573875	578658	0,0,0	6	313,77,169,505,70,1198	0,1085,1560,1918,2946,3585
chr11	599580	601993	iso_1343	1000	+	599580	601993	0,0,0	5	94,91,71,101,98	0,233,1057,2062,2315
chr11	613455	618666	iso_1344	1000	+	613455	618666	0,0,0	8	38,78,75,122,123,336,106,958	0,212,367,1441,1877,2492,3642,4253
chr11	671763	704775	iso_1345	1000	+	671763	704775	0,0,0	15	197,180,75,72,84,90,99,87,60,134,55,52,134,237,605	0,6436,9187,12588,15767,17442,17873,19743,20417,22396,22913,26746,28129,31509,32407
chr11	706210	716409	iso_1346	1000	-	706210	716409	0,0,0	7	772,65,134,122,99,142,101	0,1901,3720,6124,7704,7990,10098
chr11	716725	725392	iso_1347	1000	+	716725	725392	0,0,0	3	33,198,458	0,6620,8209
chr11	884810	906453	iso_1348	1000	+	884810	906453	0,0,0	5	217,124,72,99,530	0,8587,10000,13650,21113
chr11	1005547	1011308	iso_1349	1000	+	1005547	1011308	0,0,0	5	156,60,137,85,454	0,233,381,4167,5307
chr11	1017000	1023259	iso_1350	1000	-	1017000	1023259	0,0,0	3	157,98,147	0,2661,6112
chr11	1039313	1050476	iso_1351	1000	-	1039313	1050476	0,0,0	6	215,120,159,188,52,200	0,346,636,1666,2022,10963
chr11	1074093	1087860	iso_1352	1000	+	1074093	1087860	0,0,0	13	130,127,153,79,24,54,153,64,44,126,149,130,643	0,7411,9457,9723,10034,10299,10548,10783,10921,11346,11707,12079,13124
chr11	1147547	1154605	iso_1353	1000	-	1147547	1154605	0,0,0	13	483,77,848,99,81,88,164,35,45,80,91,125,184	0,723,1266,2393,3156,3580,3906,4241,4529,4855,5515,6092,6874
chr11	1157097	1160148	iso_1354	1000	+	1157097	1160148	0,0,0	3	92,120,194	0,213,2857
chr11	1174995	1178017	iso_1355	1000	+	1174995	1178017	0,0,0	7	179,109,114,120,87,114,265	0,513,851,1312,1851,2428,2757
chr11	1180619	1183098	iso_1356	1000	-	1180619	1183098	0,0,0	4	149,51,79,47	0,248,1237,2432
chr11	1193970	1199428	iso_1357	1000	+	1193970	1199428	0,0,0	5	50,213,176,102,124	0,1799,3664,4446,5334
chr11	1240978	1314462	iso_1358	1000	-	1240978	1314462	0,0,0	21	178,117,178,171,225,90,250,887,192,123,139,149,99,117,87,94,124,216,2155,198,673	0,261,983,1317,2118,2646,3096,5195,18280,18903,21394,32718,33473,36549,38418,43388,44104,47687,52782,61737,72811
chr11	1326405	1327563	iso_1359	1000	-	1326405	1327563	0,0,0	4	388,132,70,19	0,612,927,1139
chr11	1364155	1388760	iso_1360	1000	-	1364155	1388760	0,0,0	8	1303,78,177,78,80,179,172,196	0,1769,2146,2850,5685,8047,18697,24409
chr11	1396021	1397624	iso_1361	1000	+	1396021	1397624	0,0,0	5	192,142,213,138,23	0,765,1014,1354,1580
chr11	1404300	1457795	iso_1362	1000	-	1404300	1457795	0,0,0	49	1129,135,133,181,150,174,102,118,164,249,232,170,109,143,192,120,105,141,297,131,178,78,111,117,180,141,231,79,287,125,132,202,151,152,123,120,241,128,171,111,127,169,204,55,69,99,108,272,107	0,2136,2369,2848,4273,5139,5605,6174,6566,6974,9221,10188,10473,11172,12622,13353,14166,14367,16645,17480,18097,18596,19285,19700,20810,21814,22730,24132,25097,25977,27177,27714,28841,32838,33229,34187,35054,36789,37068,38949,39343,40623,42273,42894,43052,43586,44685,48517,53388
chr11	1714134	1742522	iso_1363	1000	-	1714134	1742522	0,0,0	26	909,105,144,99,213,126,157,206,175,155,123,144,156,156,152,73,96,166,104,138,113,142,173,327,118,99	0,1487,2250,2840,3842,5275,6743,7784,8574,9788,11401,12437,13164,13691,14248,19681,20284,20653,21981,22524,23390,24526,25541,26608,27352,28289
chr11	1856007	1870264	iso_1364	1000	-	1856007	1870264	0,0,0	8	1378,218,215,177,151,229,115,80	0,2788,3271,4368,5992,7256,12137,14177
chr11	1942748	1953812	iso_1365	1000	+	1942748	1953812	0,0,0	5	187,96,106,91,187	0,10055,10473,10670,10877
chr11	1958011	1958475	iso_1366	1000	-	1958011	1958475	0,0,0	3	135,142,44	0,205,420
chr11	1972698	1976529	iso_1367	1000	-	1972698	1976529	0,0,0	3	755,159,121	0,3349,3710
chr11	2339680	2377783	iso_1368	1000	+	2339680	2377783	0,0,0	4	117,117,96,2142	0,18082,22811,35961
chr11	2424595	2430670	iso_1369	1000	-	2424595	2430670	0,0,0	3	450,43,164	0,1184,5911
chr11	2446992	2451166	iso_1370	1000	+	2446992	2451166	0,0,0	3	51,231,1899	0,1508,2275
chr11	2470864	2484288	iso_1371	1000	-	2470864	2484288	0,0,0	12	560,69,110,215,122,167,222,92,136,141,137,178	0,2202,4723,6593,7344,7737,8583,9622,11723,12338,12810,13246
chr11	2526267	2574676	iso_1372	1000	-	2526267	2574676	0,0,0	5	67,98,109,25,86	0,8729,22527,41364,48323
chr11	2589571	2598791	iso_1373	1000	-	2589571	2598791	0,0,0	6	1579,92,192,137,103,144	0,2222,2642,3176,4986,9076
chr11	2639253	2639818	iso_1374	1000	+	2639253	2639818	0,0,0	3	72,156,13	0,263,552
chr11	2795864	2841379	iso_1375	1000	-	2795864	2841379	0,0,0	10	3368,102,1047,127,56,141,173,200,163,1135	0,9728,18195,20838,21591,23404,24312,25512,37473,44380
chr11	2937491	2943180	iso_1376	1000	+	2937491	2943180	0,0,0	2	247,99	0,5590
chr11	3664148	3675988	iso_1377	1000	+	3664148	3675988	0,0,0	4	60,103,172,139	0,4546,5355,11701
chr11	4353468	4358588	iso_1378	1000	+	4353468	4358588	0,0,0	3	284,92,59	0,4194,5061
chr11	4385596	4417538	iso_1379	1000	+	4385596	4417538	0,0,0	12	217,152,367,215,84,69,163,98,184,85,134,263	0,1283,3479,5254,5973,7624,8347,9612,17972,23098,28488,31679
chr11	4386993	4417538	iso_1380	1000	+	4386993	4417538	0,0,0	9	38,2581,69,163,98,184,85,134,263	0,2079,6227,6950,8215,16575,21701,27091,30282
chr11	4463853	4467552	iso_1381	1000	+	4463853	4467552	0,0,0	5	326,101,259,108,952	0,408,1780,2253,2747
chr11	4470743	4472438	iso_1382	1000	+	4470743	4472438	0,0,0	3	234,98,23	0,1038,1672
chr11	4474952	4476856	iso_1383	1000	-	4474952	4476856	0,0,0	3	180,203,76	0,613,1828
chr11	4475519	4480149	iso_1384	1000	-	4475519	4480149	0,0,0	8	249,118,72,177,275,273,112,179	0,1261,1702,1922,2246,2996,3842,4451
chr11	4476815	4480149	iso_1385	1000	+	4476815	4480149	0,0,0	2	105,313	0,3021
chr11	4496230	4505056	iso_1386	1000	-	4496230	4505056	0,0,0	7	2030,105,129,222,139,169,193	0,3531,5295,6012,6754,7715,8633
chr11	4496230	4514717	iso_1387	1000	-	4496230	4514717	0,0,0	19	2030,105,129,222,139,142,273,164,909,203,220,43,58,118,104,90,160,200,9	0,3531,5295,6012,6754,7715,8633,9673,11726,12897,13195,13564,13932,14636,14870,15643,16440,17080,18478
chr11	4533616	4542959	iso_1388	1000	-	4533616	4542959	0,0,0	3	25,338,319	0,7867,9024
chr11	4533616	4543891	iso_1389	1000	-	4533616	4543891	0,0,0	3	25,338,898	0,7867,9377
chr11	4533616	4570404	iso_1390	1000	-	4533616	4570404	0,0,0	5	25,338,1604,89,84	0,7867,28927,35039,36704
chr11	5643903	5658797	iso_1391	1000	-	5643903	5658797	0,0,0	10	45,142,166,380,117,99,106,168,665,74	0,949,1804,3492,5341,6559,7643,8758,9954,14820
chr11	5644852	5654138	iso_1392	1000	-	5644852	5654138	0,0,0	8	142,166,380,117,99,106,303,281	0,855,2543,4392,5610,6694,7674,9005
chr11	5992780	5997714	iso_9426	1000	+	5992780	5997714	0,0,0	6	218,130,58,145,111,184	0,1298,1795,3089,4294,4750
chr11	5992780	6009435	iso_8257	1000	+	5992780	6009435	0,0,0	16	218,130,58,145,111,185,124,76,108,133,112,51,112,144,144,2931	0,1298,1795,3089,4294,4750,5805,6530,7416,8076,9433,10686,11557,11846,12646,13724
chr11	5994076	6003517	iso_8385	1000	+	5994076	6003517	0,0,0	11	132,56,145,111,185,124,76,108,133,112,51	0,501,1793,2998,3454,4509,5234,6120,6780,8137,9390
chr11	5997069	6009435	iso_1393	1000	+	5997069	6009435	0,0,0	12	116,185,124,76,108,133,112,57,112,144,144,2931	0,461,1516,2241,3127,3787,5144,6397,7268,7557,8357,9435
chr11	6117166	6133889	iso_8784	1000	-	6117166	6133889	0,0,0	14	868,176,144,89,137,83,158,91,284,141,110,113,88,204	0,1781,2058,2895,5862,6255,7395,10605,11361,12445,13335,15136,16310,16519
chr11	6182009	6377006	iso_1394	1000	+	6182009	6377006	0,0,0	8	87,60,201,3224,85,132,116,634	0,29687,48871,106063,116466,172142,173732,194363
chr11	7142805	7170398	iso_1395	1000	+	7142805	7170398	0,0,0	9	109,57,141,249,45,128,229,114,2373	0,10581,12086,14152,16419,16553,19415,23036,25220
chr11	7202520	7211660	iso_1396	1000	+	7202520	7211660	0,0,0	7	62,224,81,134,2010,128,1618	0,1022,2610,3002,4716,6882,7522
chr11	7213829	7218538	iso_1397	1000	-	7213829	7218538	0,0,0	8	183,87,133,99,68,68,61,40	0,756,1090,2088,2761,3613,4282,4669
chr11	7213829	7219206	iso_1399	1000	-	7213829	7219206	0,0,0	8	183,87,133,99,68,68,61,232	0,756,1090,2088,2761,3613,4282,5145
chr11	7213829	7219206	iso_1398	1000	-	7213829	7219206	0,0,0	6	183,87,133,1593,61,232	0,756,1090,2088,4282,5145
chr11	7284120	7293064	iso_9358	1000	+	7284120	7293064	0,0,0	4	713,91,430,610	0,4014,5092,8334
chr11	7284120	7296127	iso_9388	1000	+	7284120	7296127	0,0,0	6	713,91,430,566,106,94	0,4014,5092,8334,10414,11913
chr11	7284120	7306348	iso_8676	1000	+	7284120	7306348	0,0,0	13	713,91,430,566,106,94,110,142,71,129,153,133,1813	0,4014,5092,8334,10414,11913,12329,13532,14670,16099,17234,18711,20415
chr11	7287013	7306348	iso_1400	1000	+	7287013	7306348	0,0,0	13	181,91,430,566,106,94,110,142,71,129,153,133,1813	0,1121,2199,5441,7521,9020,9436,10639,11777,13206,14341,15818,17522
chr11	7292593	7306348	iso_1401	1000	+	7292593	7306348	0,0,0	9	427,106,94,110,142,71,129,133,1813	0,1941,3440,3856,5059,6197,7626,10238,11942
chr11	7350924	7366817	iso_1402	1000	+	7350924	7366817	0,0,0	13	98,171,116,209,93,234,169,121,132,119,87,142,2016	0,491,1088,2894,3754,6218,6552,7964,10953,11701,12508,12954,13877
chr11	7841306	7841844	iso_1403	1000	+	7841306	7841844	0,0,0	3	39,112,223	0,123,315
chr11	7841428	7842660	iso_1404	1000	+	7841428	7842660	0,0,0	4	113,224,78,62	0,193,905,1170
chr11	7879300	7882995	iso_1405	1000	-	7879300	7882995	0,0,0	3	422,177,1114	0,1948,2581
chr11	7881296	7888546	iso_1406	1000	-	7881296	7888546	0,0,0	3	1733,177,71	0,3193,7179
chr11	7909141	7931630	iso_1407	1000	-	7909141	7931630	0,0,0	4	944,128,151,85	0,6747,8823,22404
chr11	9234752	9239300	iso_1408	1000	+	9234752	9239300	0,0,0	3	38,139,1250	0,825,3298
chr11	9236693	9257524	iso_1409	1000	-	9236693	9257524	0,0,0	2	12,265	0,20566
chr11	9256900	9269539	iso_1410	1000	+	9256900	9269539	0,0,0	9	64,138,134,91,122,146,124,135,76	0,1421,3024,7368,8299,8630,10396,10883,12563
chr11	9270558	9284979	iso_1411	1000	+	9270558	9284979	0,0,0	10	92,74,159,117,112,57,83,133,159,618	0,910,1127,1651,2124,2778,6307,12208,13053,13803
chr11	9270558	9287781	iso_1412	1000	+	9270558	9287781	0,0,0	10	92,74,159,117,112,57,83,133,159,2750	0,910,1127,1651,2124,2778,6307,12208,13053,14473
chr11	9338787	9343185	iso_1413	1000	+	9338787	9343185	0,0,0	5	297,62,92,72,2035	0,1111,1596,1907,2363
chr11	9339896	9343185	iso_1414	1000	+	9339896	9343185	0,0,0	4	64,92,65,2035	0,487,805,1254
chr11	9446614	9467626	iso_1415	1000	-	9446614	9467626	0,0,0	18	1262,170,90,142,168,181,116,104,84,51,143,216,55,29,103,208,156,106	0,2549,5035,7784,8583,9406,10660,11198,12191,13307,13746,14243,15006,15506,16262,17851,18621,20906
chr11	9467795	9472480	iso_1416	1000	+	9467795	9472480	0,0,0	4	289,140,153,2817	0,742,1187,1868
chr11	9503132	9516514	iso_8523	1000	+	9503132	9516514	0,0,0	20	105,135,86,161,98,59,246,148,80,202,288,182,128,134,170,208,111,125,146,319	0,1450,1871,2383,2892,3154,3563,4654,5430,6495,7048,7736,8191,8589,9094,9957,10490,11037,11702,13063
chr11	9582437	9605677	iso_1417	1000	-	9582437	9605677	0,0,0	4	311,152,205,118	0,621,5216,23122
chr11	10220912	10293920	iso_1418	1000	-	10220912	10293920	0,0,0	4	193,123,57,43	0,41379,64185,72965
chr11	10312101	10322837	iso_1419	1000	-	10312101	10322837	0,0,0	3	132,115,104	0,6454,10632
chr11	10337339	10350233	iso_1420	1000	-	10337339	10350233	0,0,0	3	64,173,39	0,8960,12855
chr11	10356452	10375033	iso_1422	1000	+	10356452	10375033	0,0,0	10	378,164,133,123,177,63,180,172,229,1622	0,5730,6745,8493,10352,10834,11420,13979,14936,16959
chr11	10356452	10375033	iso_1421	1000	+	10356452	10375033	0,0,0	10	378,164,133,120,177,63,180,172,229,1622	0,5730,6745,8496,10352,10834,11420,13979,14936,16959
chr11	10362292	10374722	iso_1423	1000	+	10362292	10374722	0,0,0	9	54,133,123,177,63,180,172,229,1307	0,905,2653,4512,4994,5580,8139,9096,11123
chr11	10363237	10375033	iso_1424	1000	+	10363237	10375033	0,0,0	8	93,123,177,63,180,169,229,1622	0,1708,3567,4049,4635,7197,8151,10174
chr11	10366850	10374722	iso_1426	1000	+	10366850	10374722	0,0,0	6	131,63,180,169,229,1307	0,436,1022,3584,4538,6565
chr11	10366850	10375033	iso_1425	1000	+	10366850	10375033	0,0,0	5	131,180,172,229,1622	0,1022,3581,4538,6561
chr11	10375339	10382798	iso_8974	1000	+	10375339	10382798	0,0,0	4	116,181,71,359	0,546,1783,7100
chr11	10605219	10621532	iso_8511	1000	-	10605219	10621532	0,0,0	16	1423,136,107,97,156,113,94,161,100,122,68,122,101,65,71,2427	0,2819,3687,4399,5087,5714,5919,6861,7567,8453,10873,11457,11738,12308,13549,13886
chr11	10631035	10639695	iso_1427	1000	-	10631035	10639695	0,0,0	14	701,73,132,148,87,141,51,105,102,154,134,145,205,320	0,1076,1511,1852,2933,3105,3689,3867,4920,5533,6023,6575,7326,8340
chr11	10642625	10646893	iso_1428	1000	-	10642625	10646893	0,0,0	5	529,73,150,148,8	0,691,2498,3272,4260
chr11	10646031	10649544	iso_1429	1000	-	10646031	10649544	0,0,0	5	14,81,141,99,91	0,854,1877,2506,3422
chr11	10649859	10655691	iso_1430	1000	-	10649859	10655691	0,0,0	7	107,134,133,205,181,112,72	0,616,1010,1441,4626,4948,5760
chr11	10893214	10897792	iso_1431	1000	+	10893214	10897792	0,0,0	2	24,191	0,4387
chr11	10927165	10965482	iso_1432	1000	-	10927165	10965482	0,0,0	6	1273,142,210,135,72,53	0,10846,12942,32135,37425,38264
chr11	10982249	11011586	iso_1433	1000	-	10982249	11011586	0,0,0	12	2550,246,109,125,143,254,188,165,117,289,201,227	0,3385,3906,5024,5925,6629,8616,9212,10327,10534,13130,29110
chr11	11583024	11662067	iso_1434	1000	+	11583024	11662067	0,0,0	13	183,131,394,295,120,168,188,254,137,122,118,252,2776	0,39032,58253,59828,60882,61472,64501,66141,67372,67723,68627,75038,76267
chr11	12282567	12288087	iso_1435	1000	-	12282567	12288087	0,0,0	2	304,77	0,5443
chr11	12374976	12433339	iso_1436	1000	+	12374976	12433339	0,0,0	7	186,254,137,122,118,256,2205	0,2908,6661,23096,29286,54818,56158
chr11	12413302	12433339	iso_1437	1000	+	12413302	12433339	0,0,0	3	545,252,2205	0,16492,17832
chr11	13424027	13427028	iso_1438	1000	+	13424027	13427028	0,0,0	3	79,159,841	0,909,2160
chr11	13522701	13538294	iso_1439	1000	+	13522701	13538294	0,0,0	5	178,65,58,179,633	0,1787,3412,4981,14960
chr11	13522701	13995477	iso_8969	1000	+	13522701	13995477	0,0,0	9	178,65,58,179,107,89,185,265,1044	0,1787,3412,4981,24934,100370,116592,120377,471732
chr11	14589527	14594269	iso_1440	1000	+	14589527	14594269	0,0,0	4	24,76,168,300	0,154,3470,4442
chr11	14823367	14833796	iso_1442	1000	-	14823367	14833796	0,0,0	4	1805,72,130,121	0,3804,6265,10308
chr11	14823367	14833796	iso_1441	1000	-	14823367	14833796	0,0,0	5	1805,72,36,130,121	0,3804,5678,6265,10308
chr11	14833846	14841474	iso_1443	1000	+	14833846	14841474	0,0,0	11	100,182,46,57,77,177,102,52,113,124,1219	0,451,972,1710,2086,2551,3435,4038,4540,6010,6409
chr11	14841866	14854818	iso_1444	1000	+	14841866	14854818	0,0,0	5	127,125,200,38,24	0,4826,5977,10934,12928
chr11	14873423	14881972	iso_1445	1000	-	14873423	14881972	0,0,0	3	1677,132,160	0,2274,8389
chr11	14875530	14881972	iso_1446	1000	-	14875530	14881972	0,0,0	4	299,60,80,160	0,1746,3009,6282
chr11	14922432	14928360	iso_8829	1000	+	14922432	14928360	0,0,0	6	382,142,129,130,148,146	0,554,2750,4033,4790,5782
chr11	15138596	15157895	iso_1447	1000	+	15138596	15157895	0,0,0	4	32,242,141,36	0,3563,16702,19263
chr11	15197580	15199851	iso_1448	1000	-	15197580	15199851	0,0,0	3	1577,83,36	0,1906,2235
chr11	15430399	15859155	iso_1449	1000	+	15430399	15859155	0,0,0	14	166,112,209,117,153,145,179,141,183,254,143,234,216,1283	0,89167,150358,180360,208515,251393,299577,349254,378354,379637,402241,412986,414117,427473
chr11	16092394	16095117	iso_1456	1000	-	16092394	16095117	0,0,0	4	1571,123,69,110	0,1722,2031,2613
chr11	16092394	16095117	iso_1457	1000	-	16092394	16095117	0,0,0	4	1571,123,67,110	0,1722,2033,2613
chr11	16092394	16095117	iso_1455	1000	-	16092394	16095117	0,0,0	3	1571,378,110	0,1722,2613
chr11	16092394	16095133	iso_1451	1000	-	16092394	16095133	0,0,0	4	1571,123,69,129	0,1722,2031,2610
chr11	16092394	16095133	iso_1453	1000	-	16092394	16095133	0,0,0	4	1571,126,64,129	0,1722,2036,2610
chr11	16092394	16095133	iso_1450	1000	-	16092394	16095133	0,0,0	4	1571,123,67,129	0,1722,2033,2610
chr11	16092394	16095133	iso_1452	1000	-	16092394	16095133	0,0,0	3	1571,378,129	0,1722,2610
chr11	16092394	16095133	iso_1454	1000	-	16092394	16095133	0,0,0	4	1571,123,61,129	0,1722,2033,2610
chr11	16302809	16316659	iso_1458	1000	+	16302809	16316659	0,0,0	5	24,82,1074,158,728	0,1613,5962,7872,13122
chr11	17057394	17064820	iso_1459	1000	-	17057394	17064820	0,0,0	9	992,117,387,48,112,89,184,175,46	0,1803,2231,2740,3133,3695,4665,5819,7380
chr11	17077519	17081596	iso_1460	1000	-	17077519	17081596	0,0,0	5	279,132,168,80,94	0,1018,2249,3284,3983
chr11	17115511	17118962	iso_1461	1000	-	17115511	17118962	0,0,0	3	78,219,20	0,2969,3431
chr11	17220952	17233346	iso_1462	1000	-	17220952	17233346	0,0,0	12	742,95,81,78,79,41,208,71,74,100,459,254	0,834,1190,3318,3648,3886,4324,5052,5207,5471,5845,12140
chr11	17283588	17317670	iso_1463	1000	-	17283588	17317670	0,0,0	8	271,55,95,110,72,73,124,528	0,1251,1399,2449,2744,5711,22476,33554
chr11	17463924	17474251	iso_1464	1000	-	17463924	17474251	0,0,0	7	3498,156,63,96,119,198,49	0,4611,5332,5550,7057,9558,10278
chr11	17582267	17616758	iso_1465	1000	+	17582267	17616758	0,0,0	3	440,144,784	0,29841,33707
chr11	17757165	17781122	iso_1466	1000	+	17757165	17781122	0,0,0	3	212,106,28	0,13492,23929
chr11	17814661	17841998	iso_1467	1000	+	17814661	17841998	0,0,0	10	92,132,96,134,106,210,225,96,150,408	0,12888,14968,22998,25106,25632,25943,26432,26650,26929
chr11	17848144	17876607	iso_1468	1000	+	17848144	17876607	0,0,0	12	49,596,85,149,93,158,33,118,293,201,126,74	0,5381,8666,10969,11424,12096,13527,15085,16618,26076,27276,28389
chr11	17909542	17911456	iso_1469	1000	+	17909542	17911456	0,0,0	9	107,136,132,92,92,52,67,59,514	0,181,427,641,808,971,1116,1254,1400
chr11	17914790	17916376	iso_1470	1000	-	17914790	17916376	0,0,0	7	87,189,259,183,92,173,31	0,169,443,858,1127,1294,1555
chr11	17919324	17921848	iso_1471	1000	-	17919324	17921848	0,0,0	8	102,105,205,201,126,177,158,134	0,481,661,944,1230,1433,1675,2390
chr11	17933008	17935861	iso_1472	1000	+	17933008	17935861	0,0,0	8	120,195,146,104,189,135,202,592	0,452,734,993,1261,1768,1975,2261
chr11	17972647	17988576	iso_1473	1000	-	17972647	17988576	0,0,0	8	2755,140,128,67,103,75,124,123	0,3905,5074,5323,9996,11142,12400,15806
chr11	17988600	17991199	iso_1474	1000	+	17988600	17991199	0,0,0	4	74,952,80,203	0,571,1643,2396
chr11	18035779	18075206	iso_1475	1000	+	18035779	18075206	0,0,0	9	52,723,156,155,146,113,127,135,64	0,3241,5295,13832,14462,20226,28382,39087,39363
chr11	18083057	18166262	iso_1476	1000	-	18083057	18166262	0,0,0	9	5727,148,143,204,171,139,145,80,55	0,6250,6840,7990,8773,15199,19457,58922,83150
chr11	18179282	18183590	iso_1477	1000	+	18179282	18183590	0,0,0	5	66,142,174,57,203	0,738,1788,3508,4105
chr11	18200849	18206010	iso_9172	1000	-	18200849	18206010	0,0,0	7	1829,188,129,147,78,20,50	0,2408,2973,3527,4043,4888,5111
chr11	18225582	18230293	iso_1478	1000	-	18225582	18230293	0,0,0	7	67,93,127,76,106,63,56	0,562,1079,1564,2007,3049,4655
chr11	18248597	18255939	iso_1479	1000	-	18248597	18255939	0,0,0	7	9,34,80,110,74,96,40	0,2349,2817,3555,4739,6592,7302
chr11	18282896	18285677	iso_1480	1000	+	18282896	18285677	0,0,0	6	89,155,91,80,73,250	0,656,1281,1675,2228,2531
chr11	18297065	18299880	iso_1481	1000	-	18297065	18299880	0,0,0	6	303,176,141,147,90,23	0,390,641,994,2041,2792
chr11	18303901	18308190	iso_1482	1000	+	18303901	18308190	0,0,0	5	198,168,87,66,258	0,480,1015,3681,4031
chr11	18308197	18309457	iso_1484	1000	-	18308197	18309457	0,0,0	3	161,143,130	0,623,1130
chr11	18308197	18309457	iso_1483	1000	-	18308197	18309457	0,0,0	4	161,136,143,130	0,389,623,1130
chr11	18328382	18340232	iso_1485	1000	+	18328382	18340232	0,0,0	10	80,148,125,163,83,113,177,127,180,135	0,727,1315,1909,2634,5329,6805,8210,8458,11715
chr11	18378672	18380259	iso_1487	1000	+	18378672	18380259	0,0,0	4	113,315,141,526	0,436,834,1061
chr11	18378672	18380259	iso_1486	1000	+	18378672	18380259	0,0,0	5	113,87,139,135,526	0,436,612,840,1061
chr11	18383990	18390818	iso_1488	1000	-	18383990	18390818	0,0,0	7	925,53,86,381,839,60,83	0,1871,2630,4219,4840,6068,6745
chr11	18383990	18391784	iso_1489	1000	-	18383990	18391784	0,0,0	10	925,53,86,225,839,147,87,131,96,191	0,1871,2630,4219,4840,6068,6745,7125,7422,7603
chr11	18415922	18471007	iso_1490	1000	+	18415922	18471007	0,0,0	12	102,126,559,193,191,173,135,53,133,78,140,772	0,15871,28439,33772,36432,37629,39934,40233,41696,42513,53650,54313
chr11	18415922	18471007	iso_1491	1000	+	18415922	18471007	0,0,0	13	102,126,62,559,193,191,173,135,53,133,78,140,772	0,15871,27913,28439,33772,36432,37629,39934,40233,41696,42513,53650,54313
chr11	18490440	18497617	iso_1492	1000	+	18490440	18497617	0,0,0	4	108,119,138,39	0,401,6266,7138
chr11	18510684	18519315	iso_1493	1000	+	18510684	18519315	0,0,0	15	198,55,82,129,79,72,89,160,134,141,121,105,97,73,1271	0,424,1781,2080,2454,2640,2805,3912,4759,4978,5545,5772,5967,7087,7360
chr11	18520347	18522073	iso_1494	1000	-	18520347	18522073	0,0,0	3	481,92,79	0,1180,1647
chr11	18942864	19019511	iso_1495	1000	+	18942864	19019511	0,0,0	8	19,497,232,108,134,201,103,426	0,128,25256,58323,66757,67085,74832,76221
chr11	19078584	19133439	iso_1496	1000	+	19078584	19133439	0,0,0	4	138,73,146,719	0,25217,48867,54136
chr11	19106421	19127475	iso_1497	1000	+	19106421	19127475	0,0,0	3	493,83,24	0,8926,21030
chr11	19148487	19149070	iso_1498	1000	+	19148487	19149070	0,0,0	3	19,109,179	0,120,404
chr11	19149047	19149830	iso_1499	1000	+	19149047	19149830	0,0,0	3	33,156,359	0,188,424
chr11	19150165	19150640	iso_1500	1000	+	19150165	19150640	0,0,0	3	61,75,95	0,142,380
chr11	19166594	19173556	iso_1501	1000	-	19166594	19173556	0,0,0	8	1298,207,111,84,88,181,100,222	0,3493,4055,4559,4970,5346,6178,6740
chr11	19166594	19173787	iso_1502	1000	-	19166594	19173787	0,0,0	10	1298,49,93,207,111,84,88,181,100,243	0,1819,2947,3493,4055,4559,4970,5346,6178,6950
chr11	19175510	19180041	iso_1503	1000	+	19175510	19180041	0,0,0	3	101,131,613	0,2152,3918
chr11	19175510	19180041	iso_1504	1000	+	19175510	19180041	0,0,0	3	101,91,613	0,2152,3918
chr11	19310290	19316429	iso_1505	1000	+	19310290	19316429	0,0,0	5	96,1936,126,120,164	0,796,2909,4997,5975
chr11	19310290	19322128	iso_1507	1000	+	19310290	19322128	0,0,0	13	96,151,153,94,187,126,120,163,174,86,531,144,129	0,796,1151,2210,2545,2909,4997,5975,6237,7139,8042,11245,11709
chr11	19310290	19322128	iso_1506	1000	+	19310290	19322128	0,0,0	14	96,151,166,104,187,126,120,163,174,86,86,127,144,129	0,796,1151,2210,2545,2909,4997,5975,6237,7139,8042,8446,11245,11709
chr11	19315280	19322128	iso_1508	1000	+	19315280	19322128	0,0,0	8	127,163,174,86,82,127,144,129	0,985,1247,2149,3056,3456,6255,6719
chr11	19341600	19355555	iso_1509	1000	-	19341600	19355555	0,0,0	4	193,173,56,216	0,8929,13368,13739
chr11	19347943	19355555	iso_1510	1000	-	19347943	19355555	0,0,0	3	580,56,216	0,7025,7396
chr12	79681	82020	iso_1514	1000	+	79681	82020	0,0,0	9	113,93,101,139,63,149,80,74,354	0,422,698,908,1233,1371,1617,1813,1985
chr12	84606	95843	iso_1515	1000	+	84606	95843	0,0,0	4	39,81,172,64	0,1131,4449,11173
chr12	84606	155629	iso_8701	1000	+	84606	155629	0,0,0	11	39,85,172,180,108,116,134,69,99,141,280	0,1127,4449,11173,12560,13689,23895,37353,40161,56961,70743
chr12	532486	541086	iso_8622	1000	-	532486	541086	0,0,0	4	963,137,115,352	0,7072,7312,8248
chr12	538358	541086	iso_1516	1000	-	538358	541086	0,0,0	4	634,137,151,352	0,1200,1404,2376
chr12	538358	544325	iso_1518	1000	-	538358	544325	0,0,0	5	634,137,115,354,110	0,1200,1440,2376,5857
chr12	538358	544325	iso_1519	1000	-	538358	544325	0,0,0	5	634,137,1083,31,110	0,1200,1440,2699,5857
chr12	538358	544325	iso_1517	1000	-	538358	544325	0,0,0	5	634,355,147,31,110	0,1200,2376,2699,5857
chr12	586053	636114	iso_1520	1000	+	586053	636114	0,0,0	62	324,137,116,86,70,96,117,197,134,128,92,123,147,63,114,54,81,159,63,102,87,112,184,94,159,96,96,48,131,112,78,102,108,132,129,57,87,196,96,46,80,126,74,75,120,48,84,147,138,60,177,87,147,66,226,150,105,108,194,145,134,474	0,5371,7381,8037,9153,9937,10338,10945,11350,12916,14008,15305,17385,19336,19974,20475,21587,21939,22894,24430,25580,26086,26576,27011,28001,28950,29426,30130,30770,31243,31580,32015,32590,33223,33509,34101,34969,36169,36768,37692,38937,39349,40147,40578,40997,42052,42219,43108,43410,44147,44291,45108,45614,45923,46477,47136,47766,48023,48240,48926,49158,49587
chr12	663735	664734	iso_1522	1000	+	663735	664734	0,0,0	3	24,165,414	0,180,585
chr12	663735	664734	iso_1521	1000	+	663735	664734	0,0,0	3	24,194,414	0,151,585
chr12	669297	728258	iso_8828	1000	-	669297	728258	0,0,0	27	1167,217,71,202,211,184,158,146,267,158,186,212,643,106,277,98,142,214,92,86,99,69,117,132,148,98,1565	0,1643,2983,13520,18688,20196,20878,21366,22842,23678,24510,26244,28043,29893,31245,33956,34775,40714,44734,49770,51008,51837,52479,53319,55798,56479,57396
chr12	729299	737674	iso_8351	1000	+	729299	737674	0,0,0	14	63,138,114,87,136,104,133,88,184,143,137,200,82,779	0,148,470,760,1702,2700,3761,4383,4846,5482,6285,6898,7425,7596
chr12	729299	737674	iso_1523	1000	+	729299	737674	0,0,0	13	63,138,114,87,136,104,133,88,779,137,200,82,779	0,148,470,760,1702,2700,3761,4383,4846,6285,6898,7425,7596
chr12	744175	746434	iso_1524	1000	+	744175	746434	0,0,0	5	245,60,87,144,150	0,318,682,1142,2109
chr12	1353838	1395617	iso_1525	1000	-	1353838	1395617	0,0,0	15	2216,65,63,130,105,147,208,122,57,75,67,97,117,34,58	0,8227,11491,11921,13295,14026,14740,16162,16609,17545,18742,21034,23804,24707,41721
chr12	1441880	1546282	iso_1526	1000	-	1441880	1546282	0,0,0	38	234,89,110,124,56,53,153,72,48,95,99,104,63,91,98,61,21,77,62,72,72,75,75,69,90,50,79,108,159,100,51,58,132,139,54,60,117,85	0,567,825,1027,1239,1901,2029,2358,2594,2888,3088,3265,3474,3670,3860,5418,7267,8301,9555,9696,9900,10423,10898,11112,11269,11660,11875,12068,12301,13508,13686,15007,15144,17046,20898,28361,65072,104317
chr12	1729158	1734556	iso_1527	1000	-	1729158	1734556	0,0,0	2	3018,1129	0,4269
chr12	1729158	1739341	iso_1528	1000	-	1729158	1739341	0,0,0	5	3018,130,26,402,89	0,5772,7457,8819,10094
chr12	1735043	1738001	iso_1529	1000	-	1735043	1738001	0,0,0	4	17,26,281,24	0,1572,2036,2934
chr12	1766207	1771061	iso_1530	1000	+	1766207	1771061	0,0,0	5	105,96,114,69,340	0,1075,2922,3377,4514
chr12	1769581	1829298	iso_1531	1000	+	1769581	1829298	0,0,0	4	72,78,80,443	0,1140,1478,59274
chr12	2279249	2280162	iso_1532	1000	-	2279249	2280162	0,0,0	3	209,103,50	0,686,863
chr12	2280868	2288785	iso_1533	1000	-	2280868	2288785	0,0,0	6	93,243,218,110,128,192	0,735,1057,1945,7525,7725
chr12	2340075	2383390	iso_1534	1000	+	2340075	2383390	0,0,0	39	21,192,85,80,98,55,86,87,68,126,115,105,126,93,74,118,100,62,72,121,102,107,199,146,84,108,178,75,88,88,85,140,189,76,85,143,95,86,303	0,2054,3176,5486,6385,6983,7361,7865,8462,9442,10227,11136,11375,12101,12390,12957,13470,14019,14886,15489,16359,17508,18079,18804,19141,20016,22384,23559,26214,26553,26763,31921,32245,33018,33787,42357,42623,42840,43012
chr12	2386486	2420200	iso_1535	1000	-	2386486	2420200	0,0,0	7	1136,176,185,211,343,100,82	0,1781,4602,5253,7759,29402,33632
chr12	2483993	2484633	iso_1536	1000	-	2483993	2484633	0,0,0	4	12,103,191,111	0,83,262,529
chr12	2484711	2485260	iso_1537	1000	-	2484711	2485260	0,0,0	4	59,78,127,32	0,128,291,517
chr12	2486216	2487000	iso_1538	1000	-	2486216	2487000	0,0,0	3	67,446,72	0,151,712
chr12	2565359	2566437	iso_1539	1000	-	2565359	2566437	0,0,0	3	445,156,84	0,525,994
chr12	2600148	2638039	iso_1540	1000	+	2600148	2638039	0,0,0	11	1343,90,70,74,75,61,69,252,161,98,44	0,2160,3232,14993,32610,33740,34885,36035,36775,37339,37847
chr12	2672011	2686921	iso_1541	1000	-	2672011	2686921	0,0,0	8	117,134,183,233,132,140,199,68	0,1224,1622,2407,3395,4815,6811,14842
chr12	2795783	2800087	iso_1543	1000	+	2795783	2800087	0,0,0	7	249,58,94,817,80,83,681	0,348,950,1677,2650,3312,3623
chr12	2795783	2800087	iso_1542	1000	+	2795783	2800087	0,0,0	8	249,66,94,105,82,80,83,681	0,348,950,1677,2412,2650,3312,3623
chr12	2838205	2845131	iso_1545	1000	-	2838205	2845131	0,0,0	5	1275,131,121,158,197	0,1796,3449,6114,6729
chr12	2838374	2840134	iso_1544	1000	+	2838374	2840134	0,0,0	2	1102,141	0,1619
chr12	2940464	2944368	iso_1546	1000	+	2940464	2944368	0,0,0	6	189,185,165,269,163,274	0,776,1115,2290,3020,3630
chr12	2989589	2995608	iso_1547	1000	+	2989589	2995608	0,0,0	3	115,112,30	0,4975,5989
chr12	3105471	3117182	iso_1548	1000	-	3105471	3117182	0,0,0	17	449,73,93,161,473,134,188,118,124,79,143,62,120,133,55,30,79	0,638,833,1519,1759,3309,4048,4624,5111,6448,7380,7600,8023,8424,9303,9458,11632
chr12	3146068	3149246	iso_8818	1000	+	3146068	3149246	0,0,0	4	363,156,70,130	0,446,2504,3048
chr12	3159689	3161004	iso_1549	1000	+	3159689	3161004	0,0,0	3	48,130,623	0,130,692
chr12	3172897	3187291	iso_1550	1000	+	3172897	3187291	0,0,0	16	71,161,63,120,94,120,140,115,70,145,223,89,42,158,68,471	0,4570,4817,5526,8717,9076,10093,10315,10634,10873,11099,11968,12333,12574,12799,13923
chr12	3205442	3209628	iso_1551	1000	-	3205442	3209628	0,0,0	15	99,104,145,125,101,80,168,59,83,82,93,74,116,82,130	0,309,494,840,1057,1221,1377,1621,1747,2461,2623,2798,2976,3172,4056
chr12	3222234	3224571	iso_1553	1000	+	3222234	3224571	0,0,0	13	142,63,120,94,120,146,115,70,145,220,92,42,60	0,249,384,574,753,956,1175,1357,1492,1704,1997,2160,2277
chr12	3222234	3224571	iso_1552	1000	+	3222234	3224571	0,0,0	12	142,63,120,94,120,146,115,280,220,92,42,60	0,249,384,574,753,956,1175,1357,1704,1997,2160,2277
chr12	3229748	3230327	iso_1554	1000	-	3229748	3230327	0,0,0	3	79,189,146	0,167,433
chr12	3275160	3275503	iso_1555	1000	-	3275160	3275503	0,0,0	2	141,118	0,225
chr12	3281083	3291552	iso_1556	1000	-	3281083	3291552	0,0,0	12	972,250,84,92,143,720,166,96,167,116,171,70	0,1907,2388,3087,3516,4350,6155,7089,8217,8705,9444,10399
chr12	3352820	3368898	iso_8745	1000	+	3352820	3368898	0,0,0	10	177,314,189,552,116,136,158,140,327,401	0,3259,7836,9220,10097,10548,11831,13237,14433,15677
chr12	3452669	3453980	iso_1557	1000	+	3452669	3453980	0,0,0	3	65,169,57	0,929,1254
chr12	3455867	3462992	iso_1558	1000	+	3455867	3462992	0,0,0	7	1932,117,120,85,145,84,119	0,2223,3232,3753,4801,6295,7006
chr12	3502373	3592943	iso_1559	1000	+	3502373	3592943	0,0,0	35	74,91,120,157,120,83,118,148,88,61,96,123,92,99,127,74,195,87,84,148,121,92,78,122,103,84,175,113,96,177,112,126,144,153,646	0,2121,4179,4823,5443,6727,12946,15672,17770,21683,23202,27909,29417,32567,41561,45582,46205,50893,51571,55603,58035,60835,61328,61859,64889,65213,72432,73336,73713,75635,77948,79042,84061,85141,89924
chr12	3612114	4001209	iso_1560	1000	+	3612114	4001209	0,0,0	26	54,52,92,483,198,258,126,126,96,42,165,215,243,242,235,180,88,107,192,214,212,108,183,172,56,558	0,101081,139470,225823,276884,299331,300584,304657,308010,313764,315482,317766,319533,339736,340543,346157,347358,353165,354006,362536,365538,367965,371836,378341,384210,388537
chr12	4376636	4466215	iso_1561	1000	+	4376636	4466215	0,0,0	19	65,190,55,118,78,117,150,89,122,91,145,159,195,204,116,76,81,123,856	0,2895,3325,4635,6358,6974,8632,10152,11613,12787,15826,16550,18779,21140,21584,22424,23934,39414,88723
chr12	4486105	4496686	iso_1562	1000	-	4486105	4496686	0,0,0	4	1951,121,223,215	0,3563,6436,10366
chr12	4486105	4502529	iso_1563	1000	-	4486105	4502529	0,0,0	4	1951,121,223,66	0,3563,6436,16358
chr12	4486105	4508906	iso_1564	1000	-	4486105	4508906	0,0,0	3	1951,121,166	0,3563,22635
chr12	4774733	4826811	iso_1565	1000	-	4774733	4826811	0,0,0	4	132,86,105,64	0,22352,51663,52014
chr12	4925448	4929542	iso_1566	1000	-	4925448	4929542	0,0,0	3	798,163,74	0,2783,4020
chr12	4942364	4981074	iso_1567	1000	-	4942364	4981074	0,0,0	18	1162,135,132,119,47,177,85,118,128,28,154,99,158,103,113,216,56,135	0,2036,3290,4382,5221,5742,6684,9812,11090,11308,14713,16290,17338,19076,20199,21167,28731,38575
chr12	4955080	4957229	iso_1568	1000	-	4955080	4957229	0,0,0	2	550,152	0,1997
chr12	5041052	5050604	iso_1571	1000	+	5041052	5050604	0,0,0	3	337,878,1100	0,7134,8452
chr12	5041052	5050604	iso_1570	1000	+	5041052	5050604	0,0,0	5	337,120,96,199,1100	0,7134,7533,7813,8452
chr12	5041052	5050604	iso_1569	1000	+	5041052	5050604	0,0,0	5	337,120,93,199,1100	0,7134,7536,7813,8452
chr12	5047598	5050604	iso_1572	1000	+	5047598	5050604	0,0,0	3	708,479,1100	0,987,1906
chr12	5051616	5061939	iso_1573	1000	+	5051616	5061939	0,0,0	11	66,23,52,66,43,113,118,123,107,87,1022	0,197,1129,2441,3230,3439,4240,4897,6569,7714,9301
chr12	5244993	5381413	iso_1574	1000	-	5244993	5381413	0,0,0	14	1035,50,177,162,100,126,30,140,167,123,162,1265,283,633	0,2339,9398,10830,14225,15954,16938,17720,20348,21267,23720,35661,40899,135787
chr12	5633004	5638983	iso_1575	1000	-	5633004	5638983	0,0,0	4	1368,2183,174,222	0,1503,4315,5757
chr12	5655259	5668409	iso_1576	1000	-	5655259	5668409	0,0,0	4	1852,132,137,173	0,4388,5116,12977
chr12	5668554	5688728	iso_1577	1000	+	5668554	5688728	0,0,0	3	152,143,22	0,364,20152
chr12	5668554	5691978	iso_1578	1000	+	5668554	5691978	0,0,0	3	152,147,60	0,364,23364
chr12	6096543	6112181	iso_1579	1000	-	6096543	6112181	0,0,0	7	1145,138,119,81,172,93,50	0,1670,2644,2908,3592,6452,15588
chr12	6375304	6391772	iso_1580	1000	-	6375304	6391772	0,0,0	7	1906,97,142,184,210,115,250	0,4401,7948,10575,11838,15288,16218
chr12	6385943	6426091	iso_1581	1000	-	6385943	6426091	0,0,0	14	120,210,115,250,175,225,88,284,101,97,129,83,247,355	0,1199,4649,5579,13026,16121,19134,20557,21127,22305,22875,30741,35632,39793
chr12	6397636	6407305	iso_1582	1000	-	6397636	6407305	0,0,0	5	1508,221,88,284,235	0,4428,7441,8864,9434
chr12	6457112	6487576	iso_1583	1000	-	6457112	6487576	0,0,0	10	1203,254,45,99,216,215,683,56,52,675	0,14718,16408,21342,22330,24547,25795,26555,28331,29789
chr12	6457112	6487576	iso_9116	1000	-	6457112	6487576	0,0,0	8	1203,254,216,215,683,56,52,675	0,14718,22330,24547,25795,26555,28331,29789
chr12	6487240	6511640	iso_1584	1000	-	6487240	6511640	0,0,0	13	764,117,46,168,117,166,50,540,189,153,197,289,104	0,1595,2910,3159,3474,3671,4571,10482,12053,15517,18253,21624,24296
chr12	6491839	6497746	iso_1585	1000	-	6491839	6497746	0,0,0	3	22,315,24	0,3115,5883
chr12	6621797	6633940	iso_1586	1000	-	6621797	6633940	0,0,0	5	4431,72,60,154,53	0,5812,7244,10896,12090
chr12	6621797	6635363	iso_9459	1000	-	6621797	6635363	0,0,0	4	4431,72,154,1130	0,5812,10896,12436
chr12	6621797	6639918	iso_8442	1000	-	6621797	6639918	0,0,0	6	4431,72,42,154,143,59	0,5812,7262,10896,12436,18062
chr12	6621797	6642264	iso_1587	1000	-	6621797	6642264	0,0,0	6	4431,72,60,154,143,87	0,5812,7244,10896,12436,20380
chr12	6621797	6642264	iso_8374	1000	-	6621797	6642264	0,0,0	5	4431,72,154,143,87	0,5812,10896,12436,20380
chr12	6695703	6796698	iso_1588	1000	-	6695703	6796698	0,0,0	19	1406,141,153,123,60,102,31,80,93,147,59,139,157,137,90,598,169,171,63	0,6931,9904,11919,16233,19034,19659,20136,20655,21330,24291,25161,29258,31248,32647,41490,43038,47963,100932
chr12	6810341	6887028	iso_8998	1000	-	6810341	6887028	0,0,0	8	2227,211,152,1020,453,153,213,283	0,5409,15408,16596,18799,21581,33651,76404
chr12	6937086	6942216	iso_1589	1000	-	6937086	6942216	0,0,0	4	318,123,160,96	0,2586,3124,5034
chr12	6946343	6960257	iso_1590	1000	-	6946343	6960257	0,0,0	10	776,592,194,119,192,98,114,118,42,237	0,1588,2905,3953,5244,7058,7791,8962,10564,13677
chr12	6953340	6960257	iso_1591	1000	-	6953340	6960257	0,0,0	4	159,114,1644,237	0,794,1965,6680
chr12	6971749	7001923	iso_1592	1000	-	6971749	7001923	0,0,0	10	1382,219,66,753,120,139,67,128,41,192	0,2850,4069,5126,10407,14054,18354,27061,28975,29982
chr12	6971749	7001923	iso_1593	1000	-	6971749	7001923	0,0,0	10	1382,222,66,753,120,139,67,128,41,192	0,2850,4069,5126,10407,14054,18354,27061,28975,29982
chr12	7221996	7230235	iso_9156	1000	-	7221996	7230235	0,0,0	13	1487,164,265,141,96,154,133,94,174,105,111,171,162	0,2116,2593,3269,3842,4664,5141,5596,6021,7078,7438,7801,8077
chr12	7230810	7235095	iso_1595	1000	-	7230810	7235095	0,0,0	6	497,93,81,91,140,104	0,1893,2572,3676,3879,4181
chr12	7230810	7235095	iso_1594	1000	-	7230810	7235095	0,0,0	4	497,93,81,104	0,1893,2572,4181
chr12	7230810	7235095	iso_1596	1000	-	7230810	7235095	0,0,0	4	497,93,1195,104	0,1893,2572,4181
chr12	7893068	7902096	iso_1597	1000	-	7893068	7902096	0,0,0	5	583,293,266,134,75	0,2084,7089,8515,8953
chr12	8384389	8389989	iso_9093	1000	-	8384389	8389989	0,0,0	7	1240,153,179,109,160,123,1176	0,1637,1874,2214,2933,3602,4424
chr12	8436495	8531459	iso_1598	1000	-	8436495	8531459	0,0,0	5	84,63,64,96,76	0,40210,57008,84379,94888
chr12	8721398	8725056	iso_1599	1000	-	8721398	8725056	0,0,0	3	1859,103,112	0,2840,3546
chr12	8800369	8823580	iso_1600	1000	+	8800369	8823580	0,0,0	9	161,60,75,321,118,172,135,90,1908	0,2234,9311,13353,14763,15561,16751,20232,21303
chr12	8800369	8823580	iso_1602	1000	+	8800369	8823580	0,0,0	10	161,81,60,75,321,118,172,135,90,1908	0,1902,2234,9311,13353,14763,15561,16751,20232,21303
chr12	8800369	8823580	iso_1605	1000	+	8800369	8823580	0,0,0	9	161,81,60,75,321,118,172,135,1908	0,1902,2234,9311,13353,14763,15561,16751,21303
chr12	8800369	8823580	iso_1601	1000	+	8800369	8823580	0,0,0	11	161,81,60,123,75,321,118,172,135,90,1908	0,1902,2234,8448,9311,13353,14763,15561,16751,20232,21303
chr12	8800369	8823580	iso_1603	1000	+	8800369	8823580	0,0,0	10	161,81,60,123,75,321,118,172,135,1908	0,1902,2234,8448,9311,13353,14763,15561,16751,21303
chr12	8800369	8823580	iso_1604	1000	+	8800369	8823580	0,0,0	9	161,60,123,75,321,118,172,135,1908	0,2234,8448,9311,13353,14763,15561,16751,21303
chr12	8851131	8918647	iso_9100	1000	+	8851131	8918647	0,0,0	46	319,249,98,148,119,78,163,198,138,127,137,194,114,144,124,161,91,170,118,263,598,174,163,161,168,124,157,190,248,75,103,141,129,174,159,204,153,123,267,138,116,133,177,219,204,1751	0,22904,24102,25267,27901,28727,29436,30843,32717,33912,34513,34942,35484,36130,36532,36905,37623,37953,40334,41056,41959,42791,43350,43881,45039,46308,46637,48030,49907,51077,51878,52827,54489,55130,55457,55963,56730,57199,57858,58472,58700,60613,61784,64169,65273,65765
chr12	8930906	8939704	iso_1606	1000	+	8930906	8939704	0,0,0	10	19,64,143,160,114,133,158,55,101,566	0,1688,3278,5036,5402,5721,6199,6999,7397,8232
chr12	8952820	8965026	iso_1607	1000	+	8952820	8965026	0,0,0	4	79,297,112,119	0,11430,11873,12087
chr12	8952820	8971784	iso_9211	1000	+	8952820	8971784	0,0,0	6	79,297,223,176,176,783	0,11430,13829,14779,16586,18181
chr12	9035677	9036298	iso_1608	1000	+	9035677	9036298	0,0,0	2	181,163	0,458
chr12	9123142	9141997	iso_1609	1000	-	9123142	9141997	0,0,0	6	1370,129,219,127,61,122	0,1549,2274,3311,4503,18733
chr12	9123142	9141997	iso_1610	1000	-	9123142	9141997	0,0,0	5	1370,129,219,1253,122	0,1549,2274,3311,18733
chr12	9598342	9654413	iso_1611	1000	+	9598342	9654413	0,0,0	8	146,139,107,137,111,90,216,2577	0,1133,18242,41480,42643,48633,52828,53494
chr12	9738771	9754459	iso_1613	1000	+	9738771	9754459	0,0,0	11	64,202,133,87,73,80,111,61,103,81,2731	0,4001,4342,6274,7920,8982,10191,10702,11123,11849,12957
chr12	9738771	9754459	iso_1612	1000	+	9738771	9754459	0,0,0	10	64,202,87,73,80,111,61,103,81,2731	0,4001,6274,7920,8982,10191,10702,11123,11849,12957
chr12	9755335	9857924	iso_8857	1000	+	9755335	9857924	0,0,0	8	117,130,70,145,84,71,136,1156	0,1033,2523,3018,35115,55090,69741,101433
chr12	9755335	9857924	iso_8414	1000	+	9755335	9857924	0,0,0	9	117,130,70,145,21,84,71,136,1156	0,1033,2523,3018,30181,35115,55090,69741,101433
chr12	9877946	9972597	iso_1614	1000	+	9877946	9972597	0,0,0	32	36,1350,183,141,101,124,154,100,115,201,97,191,152,121,137,168,94,240,144,235,143,257,67,147,160,182,97,191,170,213,151,945	0,9641,15826,37689,39982,41097,43252,44021,51383,56964,63566,63805,66525,66832,67178,67792,68768,69325,69682,70621,72330,75593,78256,81961,82690,83346,83983,84445,85507,87310,90136,93706
chr12	9877946	9972597	iso_1615	1000	+	9877946	9972597	0,0,0	32	36,1350,183,141,101,124,154,100,115,201,97,191,152,121,137,168,94,240,144,235,143,257,67,147,160,104,97,191,170,213,151,945	0,9641,15826,37689,39982,41097,43252,44021,51383,56964,63566,63805,66525,66832,67178,67792,68768,69325,69682,70621,72330,75593,78256,81961,82690,83424,83983,84445,85507,87310,90136,93706
chr12	10379586	10386507	iso_1616	1000	+	10379586	10386507	0,0,0	9	82,226,93,77,157,108,94,135,1273	0,176,518,1056,2373,2711,3681,5225,5648
chr12	10488128	10498719	iso_1617	1000	-	10488128	10498719	0,0,0	3	24,319,54	0,8698,10537
chr12	10614103	10624421	iso_1618	1000	-	10614103	10624421	0,0,0	3	381,1108,153	0,5502,10165
chr12	10756019	10764623	iso_1619	1000	-	10756019	10764623	0,0,0	3	1032,99,208	0,5855,8396
chr12	10764764	10768448	iso_1620	1000	+	10764764	10768448	0,0,0	6	146,150,135,95,50,1300	0,830,1605,1862,2080,2384
chr12	10764764	10775841	iso_1621	1000	+	10764764	10775841	0,0,0	11	146,150,135,95,50,70,71,799,102,118,1887	0,830,1605,1862,2080,3800,5507,5736,6614,8169,9190
chr12	10776983	10787252	iso_8265	1000	-	10776983	10787252	0,0,0	16	1363,90,94,170,135,82,161,909,90,121,158,85,124,131,196,24	0,2009,2657,3066,3711,4270,4605,5241,6617,7272,7606,8254,8434,8846,9813,10245
chr12	10787383	10789671	iso_1623	1000	+	10787383	10789671	0,0,0	4	53,644,96,392	0,391,1484,1896
chr12	10787383	10789671	iso_1624	1000	+	10787383	10789671	0,0,0	4	53,107,96,392	0,391,1484,1896
chr12	10787383	10789671	iso_1622	1000	+	10787383	10789671	0,0,0	4	53,111,96,392	0,391,1484,1896
chr12	10946588	10996138	iso_8841	1000	+	10946588	10996138	0,0,0	15	207,36,240,135,235,133,135,104,125,113,138,103,101,171,553	0,4393,22749,23641,26045,31529,34660,36701,36918,41262,44193,45332,46369,47064,48997
chr12	10946913	10952726	iso_1625	1000	+	10946913	10952726	0,0,0	2	429,1745	0,4068
chr12	11253678	11256144	iso_9341	1000	+	11253678	11256144	0,0,0	4	81,240,347,415	0,1042,1410,2051
chr12	11253678	11258599	iso_8510	1000	+	11253678	11258599	0,0,0	5	81,240,347,165,1138	0,1042,1410,2051,3783
chr12	11304306	11307811	iso_1626	1000	+	11304306	11307811	0,0,0	4	157,109,109,62	0,2992,3194,3443
chr12	11311385	11316154	iso_1627	1000	+	11311385	11316154	0,0,0	3	24,106,129	0,3067,4640
chr12	11331794	11344894	iso_1628	1000	-	11331794	11344894	0,0,0	4	1542,215,167,162	0,4018,5036,12938
chr12	11338012	11341976	iso_1629	1000	-	11338012	11341976	0,0,0	2	507,354	0,3610
chr12	11341626	11344894	iso_1630	1000	-	11341626	11344894	0,0,0	2	350,162	0,3106
chr12	11414980	11444497	iso_1631	1000	+	11414980	11444497	0,0,0	18	31,146,109,76,61,123,74,71,75,67,86,77,37,71,50,139,177,119	0,114,4640,5775,6567,7072,7710,10193,10395,12803,13882,14375,14553,15187,15866,16134,18763,29398
chr12	11430784	11436264	iso_1632	1000	+	11430784	11436264	0,0,0	4	112,139,177,305	0,330,2959,5175
chr12	11463781	11465116	iso_1633	1000	-	11463781	11465116	0,0,0	8	117,133,88,79,113,76,127,13	0,210,432,612,774,967,1123,1322
chr12	11470316	11472093	iso_8320	1000	+	11470316	11472093	0,0,0	6	66,119,112,96,171,216	0,304,723,922,1139,1561
chr12	11477881	11478496	iso_1634	1000	+	11477881	11478496	0,0,0	4	28,140,60,55	0,133,368,560
chr12	11480542	11481101	iso_1635	1000	-	11480542	11481101	0,0,0	3	193,143,72	0,262,487
chr12	11535105	11548238	iso_1636	1000	+	11535105	11548238	0,0,0	9	19,136,74,189,64,203,121,189,65	0,10988,11241,11433,11695,12257,12540,12783,13068
chr12	11555208	11570595	iso_1637	1000	+	11555208	11570595	0,0,0	25	49,245,129,134,408,268,157,72,116,215,202,134,159,111,111,102,141,119,138,365,111,217,153,164,180	0,2738,5771,6460,6927,7633,8042,8301,8839,9243,9754,10038,10323,10581,10859,11111,11579,11979,12331,12580,13621,14216,14733,14971,15207
chr12	11575152	11578919	iso_1638	1000	+	11575152	11578919	0,0,0	12	285,274,133,135,104,125,113,138,103,101,171,232	0,584,929,1209,1424,1618,1813,1993,2391,2567,2886,3535
chr12	11591661	11609999	iso_1639	1000	+	11591661	11609999	0,0,0	9	331,1020,178,155,115,109,152,91,1633	0,7719,11452,12242,13165,14556,14994,15814,16705
chr12	11606238	11609049	iso_1640	1000	+	11606238	11609049	0,0,0	4	88,152,91,202	0,417,1237,2609
chr12	11625046	11626239	iso_1641	1000	+	11625046	11626239	0,0,0	4	147,144,84,274	0,229,733,919
chr12	11684863	11696838	iso_1642	1000	+	11684863	11696838	0,0,0	8	202,93,128,91,73,110,125,2100	0,640,2942,5091,7044,7673,9218,9875
chr12	11684863	11696838	iso_1643	1000	+	11684863	11696838	0,0,0	7	202,93,128,2026,110,125,2100	0,640,2942,5091,7673,9218,9875
chr12	11772463	11774362	iso_1644	1000	+	11772463	11774362	0,0,0	4	50,77,79,697	0,118,781,1202
chr12	11784115	11808039	iso_9140	1000	+	11784115	11808039	0,0,0	17	52,48,187,78,74,75,105,102,162,118,79,49,78,87,70,60,1111	0,711,4729,6804,7031,7648,8873,9141,10040,11028,11582,13635,14440,14949,15568,16601,22813
chr12	11838567	11847247	iso_1645	1000	-	11838567	11847247	0,0,0	4	1491,157,175,68	0,1926,3647,8612
chr12	11900063	11932406	iso_1646	1000	-	11900063	11932406	0,0,0	12	228,147,181,137,165,157,115,73,94,90,83,55	0,3775,4469,4816,6638,9425,10681,23283,25203,25681,27675,32288
chr12	12141463	12653215	iso_1647	1000	-	12141463	12653215	0,0,0	8	485,104,69,30,146,121,60,34	0,7383,78351,128878,129580,380370,452299,511718
chr12	13014625	13085335	iso_1648	1000	+	13014625	13085335	0,0,0	18	532,133,92,92,97,83,135,135,173,136,147,94,77,129,147,143,136,3845	0,8169,33609,42845,52139,53691,53998,54364,54926,55799,56280,58251,59618,60119,61906,62840,66077,66865
chr12	13104169	13142708	iso_1649	1000	+	13104169	13142708	0,0,0	6	101,80,124,106,246,1395	0,1257,2061,32472,33879,37144
chr12	13504785	13511867	iso_1650	1000	-	13504785	13511867	0,0,0	7	412,70,67,58,87,128,128	0,1270,1463,4219,5486,5889,6954
chr12	14061326	14236943	iso_1651	1000	-	14061326	14236943	0,0,0	3	1702,117,114	0,72245,175503
chr12	14061326	14274543	iso_1652	1000	-	14061326	14274543	0,0,0	3	1702,117,119	0,72245,213098
chr12	14346807	14405511	iso_1653	1000	+	14346807	14405511	0,0,0	6	135,157,110,105,48,1833	0,1428,3668,17849,19392,56871
chr12	14442306	14510529	iso_1654	1000	-	14442306	14510529	0,0,0	10	48,81,144,144,144,144,138,75,72,58	0,4548,7983,12623,13697,15998,17136,35176,40193,68165
chr12	14599467	14608338	iso_1655	1000	+	14599467	14608338	0,0,0	3	134,211,2317	0,2047,6554
chr12	15259990	15276308	iso_1656	1000	-	15259990	15276308	0,0,0	16	1801,103,120,62,69,87,72,93,104,107,105,95,109,101,225,56	0,2342,3395,4936,6294,7490,7989,8659,10407,11406,12666,13288,13471,14194,15152,16262
chr12	15292803	15306598	iso_1657	1000	-	15292803	15306598	0,0,0	18	786,55,64,101,82,37,54,114,103,156,65,44,81,83,81,121,42,61	0,1209,1351,1522,2329,2491,2994,4129,4735,4968,5905,6273,6956,7539,9741,10804,13566,13734
chr12	15300344	15306626	iso_1658	1000	-	15300344	15306626	0,0,0	4	81,81,121,78	0,2200,3263,6204
chr12	15329810	15332765	iso_1659	1000	-	15329810	15332765	0,0,0	3	1662,268,22	0,2295,2933
chr12	15518448	15552085	iso_8631	1000	+	15518448	15552085	0,0,0	7	246,228,96,118,75,76,681	0,20696,23475,27995,30923,31728,32956
chr12	15995117	16195927	iso_1660	1000	-	15995117	16195927	0,0,0	4	1975,182,66,128	0,46578,96761,200682
chr12	16041853	16071232	iso_1661	1000	-	16041853	16071232	0,0,0	2	24,260	0,29119
chr12	16254191	16269595	iso_1662	1000	-	16254191	16269595	0,0,0	7	1404,156,63,61,95,73,63	0,1733,2477,5348,7001,8995,15341
chr12	16498848	16505904	iso_1664	1000	+	16498848	16505904	0,0,0	3	388,124,2841	0,1399,4215
chr12	16498848	16505904	iso_1663	1000	+	16498848	16505904	0,0,0	3	388,2192,2841	0,1399,4215
chr12	16511913	16538343	iso_1665	1000	+	16511913	16538343	0,0,0	9	94,82,171,94,38,75,144,269,2292	0,664,15671,20396,21932,22240,22742,23464,24138
chr12	18118493	18126690	iso_1666	1000	-	18118493	18126690	0,0,0	2	203,20	0,8177
chr12	18155946	18157939	iso_1667	1000	-	18155946	18157939	0,0,0	4	30,112,58,123	0,735,1725,1870
chr12	18356688	18383301	iso_1668	1000	-	18356688	18383301	0,0,0	9	1491,60,114,115,123,83,75,174,64	0,4767,9418,10447,11244,12807,22277,24131,26549
chr12	19288168	19298491	iso_1669	1000	-	19288168	19298491	0,0,0	3	306,160,644	0,7421,9679
chr12	19323431	19388360	iso_8975	1000	-	19323431	19388360	0,0,0	21	77,150,181,80,228,106,135,78,61,103,28,85,198,102,222,129,186,63,163,193,116	0,2810,3347,4683,5434,5919,8587,9482,9980,11782,14672,16052,17436,17824,18414,25948,27043,29837,37289,39445,64813
chr12	19408647	19414245	iso_1670	1000	+	19408647	19414245	0,0,0	9	93,78,525,131,70,116,111,124,1147	0,457,1004,2466,3008,3447,3730,4079,4451
chr12	19418140	19431614	iso_1671	1000	+	19418140	19431614	0,0,0	13	120,180,171,107,195,65,115,110,196,63,201,520,1256	0,648,4293,5146,6621,7245,7754,8586,9065,9955,11074,11428,12218
chr12	19432425	19438682	iso_1672	1000	+	19432425	19438682	0,0,0	3	105,164,2171	0,1030,4086
chr12	19444929	19459205	iso_1673	1000	+	19444929	19459205	0,0,0	15	111,144,155,124,257,106,149,293,142,1509,96,170,165,108,12	0,2025,2980,3977,4740,5519,6325,8150,9114,10423,12284,13079,13356,13956,14264
chr12	19460497	19462803	iso_1674	1000	-	19460497	19462803	0,0,0	3	643,554,95	0,1027,2211
chr12	19466794	19497294	iso_1675	1000	+	19466794	19497294	0,0,0	28	68,85,79,77,67,147,76,192,139,203,138,165,198,141,54,162,167,172,103,141,98,101,166,112,129,80,165,447	0,935,1372,2218,2702,3808,5359,5977,6951,7726,8403,9219,9864,11671,13437,15564,18482,19539,20877,22475,23595,24561,25895,26985,27527,28500,29192,30053
chr12	19597426	19654119	iso_1676	1000	-	19597426	19654119	0,0,0	4	558,136,935,745	0,1312,8096,55948
chr12	19606433	19668333	iso_1677	1000	-	19606433	19668333	0,0,0	4	24,57,240,49	0,50387,59991,61851
chr12	19719332	19721843	iso_1678	1000	-	19719332	19721843	0,0,0	4	1085,88,107,181	0,1784,2136,2330
chr12	19720452	19721843	iso_1679	1000	-	19720452	19721843	0,0,0	4	447,88,103,181	0,664,1016,1210
chr12	19720452	19721843	iso_1681	1000	-	19720452	19721843	0,0,0	4	447,88,79,181	0,664,1016,1210
chr12	19720452	19721843	iso_1680	1000	-	19720452	19721843	0,0,0	4	447,88,111,181	0,664,1012,1210
chr12	19722345	19723432	iso_1682	1000	-	19722345	19723432	0,0,0	2	368,18	0,1069
chr12	19730239	19737577	iso_1683	1000	-	19730239	19737577	0,0,0	5	1481,106,138,136,20	0,4304,5914,6690,7318
chr12	19730239	19757303	iso_1684	1000	-	19730239	19757303	0,0,0	15	1481,106,138,140,122,178,134,94,148,180,103,201,111,100,191	0,4304,5914,6690,7318,8358,10289,10820,11815,14030,15246,17688,18807,25495,26873
chr13	185388	263589	iso_1685	1000	-	185388	263589	0,0,0	4	408,89,59,116	0,30029,32376,78085
chr13	350019	361042	iso_1686	1000	-	350019	361042	0,0,0	6	1870,146,74,124,94,135	0,3402,5886,7305,7987,10888
chr13	364438	365843	iso_1687	1000	+	364438	365843	0,0,0	4	40,117,147,391	0,352,724,1014
chr13	383346	383741	iso_1688	1000	-	383346	383741	0,0,0	2	128,181	0,214
chr13	412768	413277	iso_1689	1000	-	412768	413277	0,0,0	3	227,99,42	0,297,467
chr13	436752	458395	iso_1691	1000	+	436752	458395	0,0,0	5	74,32,78,106,1644	0,4378,4497,4663,19999
chr13	436752	458395	iso_1690	1000	+	436752	458395	0,0,0	6	74,32,78,106,94,1644	0,4378,4497,4663,16441,19999
chr13	452845	458395	iso_1692	1000	+	452845	458395	0,0,0	3	142,94,1644	0,348,3906
chr13	496477	502510	iso_1693	1000	+	496477	502510	0,0,0	2	1092,1021	0,5012
chr13	861249	877813	iso_1694	1000	+	861249	877813	0,0,0	3	101,66,267	0,15063,16297
chr13	904436	927575	iso_1695	1000	+	904436	927575	0,0,0	3	93,248,1172	0,7327,21967
chr13	904703	927575	iso_1696	1000	+	904703	927575	0,0,0	3	65,248,1172	0,7060,21700
chr13	927558	957677	iso_8604	1000	-	927558	957677	0,0,0	5	856,109,85,167,83	0,1017,15853,29633,30036
chr13	927558	957677	iso_1698	1000	-	927558	957677	0,0,0	5	856,194,85,167,83	0,10913,15853,29633,30036
chr13	928209	957677	iso_1697	1000	-	928209	957677	0,0,0	4	202,85,167,83	0,15202,28982,29385
chr13	990418	1094459	iso_1699	1000	+	990418	1094459	0,0,0	38	52,154,157,148,148,234,95,238,192,110,88,128,144,103,744,146,112,146,143,214,176,163,96,117,175,454,78,147,111,150,1613,180,255,176,165,47,174,226	0,14855,31677,34035,34867,36059,37825,39932,40393,42356,56167,56917,57197,57935,67140,75387,75676,76732,78191,78703,80197,80995,81962,82334,83488,83987,84868,86527,88110,89650,90100,96205,97462,98288,99245,99875,103438,103815
chr13	1068741	1074081	iso_1700	1000	+	1068741	1074081	0,0,0	5	594,176,1063,117,175	0,1874,2672,4011,5165
chr13	1239655	1247137	iso_1701	1000	+	1239655	1247137	0,0,0	3	117,89,813	0,1912,6669
chr13	1310163	1326260	iso_1702	1000	-	1310163	1326260	0,0,0	34	1127,39,138,64,36,83,134,129,115,75,69,148,106,213,164,64,199,103,154,117,157,183,86,200,107,188,121,70,270,65,74,62,935,71	0,1652,1883,2096,2701,2837,3024,3270,3518,3753,4090,4294,4895,5270,5618,6040,6173,6461,6736,6977,7365,7733,8030,8206,8804,9216,9591,10475,10787,12768,12972,13309,13840,16026
chr13	1732741	1753519	iso_1703	1000	+	1732741	1753519	0,0,0	10	92,138,56,94,143,159,93,157,265,2364	0,446,5747,7294,8103,9005,10806,14316,14707,18414
chr13	1767895	1786750	iso_1704	1000	+	1767895	1786750	0,0,0	10	141,42,51,114,48,48,1281,37,100,1690	0,9165,9430,10723,11194,12920,13551,15441,16541,17165
chr13	1814422	1819378	iso_1705	1000	-	1814422	1819378	0,0,0	3	1092,177,174	0,2307,4782
chr13	1825085	1852885	iso_8740	1000	-	1825085	1852885	0,0,0	13	1297,394,391,44,132,171,126,126,53,104,42,62,200	0,3567,5470,6322,7316,8589,8968,9697,10293,11363,11782,12481,27600
chr13	1867062	1957572	iso_1706	1000	+	1867062	1957572	0,0,0	11	51,120,115,136,121,97,192,122,97,165,298	0,2942,22992,26346,50172,51920,54278,58902,86369,88487,90212
chr13	2192740	2225477	iso_1707	1000	+	2192740	2225477	0,0,0	5	79,74,109,102,23	0,7897,10416,15266,32714
chr13	2192740	2258000	iso_1708	1000	+	2192740	2258000	0,0,0	13	79,63,226,187,91,138,119,250,119,111,79,189,2452	0,32714,33840,42298,43006,52282,53405,54492,55923,56655,57699,59257,62808
chr13	2474642	2493826	iso_1709	1000	+	2474642	2493826	0,0,0	4	437,167,112,158	0,10889,11605,19026
chr13	2567425	2632761	iso_1710	1000	-	2567425	2632761	0,0,0	5	308,107,181,37,107	0,17204,42076,64860,65229
chr13	2639809	2651592	iso_1711	1000	-	2639809	2651592	0,0,0	9	1521,75,102,90,499,104,94,120,92	0,2498,4350,5257,6439,7416,8034,8755,11691
chr13	3153474	3160114	iso_1712	1000	+	3153474	3160114	0,0,0	3	215,173,329	0,4243,6311
chr13	3153474	3160114	iso_1713	1000	+	3153474	3160114	0,0,0	4	215,176,196,329	0,4243,5491,6311
chr13	3153474	3160114	iso_1714	1000	+	3153474	3160114	0,0,0	5	215,62,173,196,329	0,2890,4243,5491,6311
chr13	3495326	3514717	iso_1715	1000	-	3495326	3514717	0,0,0	9	838,346,1355,111,99,150,195,197,183	0,7791,10365,14201,15103,15833,16280,16996,19208
chr13	3495326	3518283	iso_8590	1000	-	3495326	3518283	0,0,0	12	838,346,188,110,141,99,150,195,177,178,49,82	0,7791,10365,10722,11579,15103,15833,16280,17016,19208,21135,22875
chr13	3495326	3518283	iso_1716	1000	-	3495326	3518283	0,0,0	10	838,346,1355,99,150,195,197,178,49,82	0,7791,10365,15103,15833,16280,16996,19208,21135,22875
chr13	3501807	3518283	iso_1717	1000	-	3501807	3518283	0,0,0	12	1656,188,110,141,111,99,150,195,177,168,49,82	0,3884,4241,5098,7720,8622,9352,9799,10535,12727,14654,16394
chr13	3506847	3518283	iso_1718	1000	-	3506847	3518283	0,0,0	8	199,111,99,150,195,177,1976,82	0,2680,3582,4312,4759,5495,7687,11354
chr13	4014980	4046457	iso_1719	1000	+	4014980	4046457	0,0,0	8	96,138,241,131,155,286,209,479	0,4686,10997,11793,24856,27367,29726,30998
chr13	4053624	4063711	iso_1720	1000	+	4053624	4063711	0,0,0	7	87,353,254,177,124,126,1943	0,2230,4019,4785,5296,7133,8144
chr13	4055877	4063711	iso_1722	1000	+	4055877	4063711	0,0,0	6	334,254,177,124,126,1943	0,1766,2532,3043,4880,5891
chr13	4055877	4063711	iso_1721	1000	+	4055877	4063711	0,0,0	6	334,254,144,124,126,1943	0,1766,2565,3043,4880,5891
chr13	4078448	4100417	iso_1723	1000	+	4078448	4100417	0,0,0	5	78,72,82,64,232	0,19897,20496,21110,21737
chr13	4078448	4100417	iso_1724	1000	+	4078448	4100417	0,0,0	4	78,82,64,232	0,20496,21110,21737
chr13	4105679	4109543	iso_1725	1000	+	4105679	4109543	0,0,0	3	628,133,22	0,1388,3842
chr13	4105975	4122852	iso_1729	1000	-	4105975	4122852	0,0,0	14	1574,248,173,106,110,179,105,130,571,101,112,189,135,90	0,1935,2425,3522,4372,5017,6110,6544,6925,7992,9089,12338,13027,16787
chr13	4105975	4122852	iso_1727	1000	-	4105975	4122852	0,0,0	15	1574,248,173,111,110,179,105,130,121,122,101,112,189,135,90	0,1935,2425,3517,4372,5017,6110,6544,6925,7374,7992,9089,12338,13027,16787
chr13	4105975	4122852	iso_1726	1000	-	4105975	4122852	0,0,0	16	1574,248,173,106,110,179,103,130,121,122,101,112,189,135,100,90	0,1935,2425,3522,4372,5017,6110,6544,6925,7374,7992,9089,12338,13027,15552,16787
chr13	4105975	4122852	iso_1728	1000	-	4105975	4122852	0,0,0	15	1574,248,173,106,110,179,103,130,121,122,101,112,189,135,90	0,1935,2425,3522,4372,5017,6110,6544,6925,7374,7992,9089,12338,13027,16787
chr13	4123163	4186408	iso_1730	1000	-	4123163	4186408	0,0,0	24	485,122,231,93,165,148,101,153,193,87,81,109,548,180,90,243,74,147,130,80,77,204,110,118	0,960,2116,2850,3205,4809,5756,6466,7698,8671,9642,11479,16410,18360,19273,20773,25421,26473,27206,28210,29208,30693,35579,63127
chr13	6059453	6064104	iso_9382	1000	-	6059453	6064104	0,0,0	6	946,163,177,100,153,136	0,1674,2098,2532,2732,4515
chr13	6059453	6072772	iso_8466	1000	-	6059453	6072772	0,0,0	18	946,163,177,100,153,159,117,215,149,179,75,101,87,189,81,77,99,145	0,1674,2098,2532,2732,4515,5265,5982,6486,7283,8358,8977,9918,10298,11223,12132,12774,13174
[truncated: 7,221 more rows]
